# Supplementary material for: Limosilactobacillus reuteri alleviates proinflammatory T-cell-mediated liver injury and transcriptomic changes in immunocompromised mice
Source: Front Immunol. 2026 Mar 3;17:1713120. doi: 10.3389/fimmu.2026.1713120 (PMC12992261; doi:10.3389/fimmu.2026.1713120)
Supplement: Supplementary file 2 [file Table1.xlsx]

## Sheet: Full_DEG_table
Supplementary Table 5		RAG1KOnoAT			RAG1KOATSFC			RAG1KOATSFL
Appearances	Gene	1_S125	1_S126	1_S130	2_S135	2_S136	2_S137	3_S131	3_S132	3_S133
Figs 3C, 4A, 5A, 5D	Ctsc	10.9483	10.6738	10.9461	12.1949	11.9036	12.1434	11.2577	11.8625	11.7884
Figs 3C, 4A, 5A, 5D	Lcn2	8.10852	7.09035	11.2005	15.7258	15.2525	15.1519	14.6405	14.411	14.3071
Figs 3C, 4A, 5D	Hck	6.53146	6.97932	6.5505	7.8868	8.24778	8.2031	7.54614	7.36863	7.77834
Figs 3C, 4A, 5D	Spp1	10.8965	10.7561	11.283	12.8051	12.6624	13.158	11.9764	12.3614	12.2917
Figs 3C, 4A, 5D	Igfbp1	8.58372	8.38712	6.7729	12.9483	11.5436	10.6829	10.2528	9.65584	9.42354
Figs 3C, 4A, 5D	Cp	14.0921	14.5172	15.094	16.447	16.0575	16.0288	15.6402	15.6899	16.0321
Figs 3C, 5A, 5D	Hmox1	8.66142	8.85902	8.8827	9.84021	9.87655	9.9285	9.29665	9.68854	9.54355
Figs 3C, 5A, 5D	Irs2	6.09258	4.83796	6.71277	9.3857	9.03715	8.3969	7.44271	8.0353	8.56478
Figs 3C, 5A, 5D	Orm1	16.6136	16.2646	16.3507	17.5549	17.5237	17.6589	17.3311	17.3266	16.9949
Figs 3C, 5A, 5D	Orm2	10.9439	9.85902	13.2912	16.3455	16.1796	16.2415	15.4709	15.3583	15.5685
Figs 3C, 5A, 5D	Prtn3	5.77065	5.14282	7.01617	11.6008	11.563	11.5009	11.1706	11.1505	11.2858
Figs 3C, 5A, 5D	Cd53	8.39514	8.32793	7.50691	8.90503	9.1283	9.29246	8.51866	8.63502	8.60947
Figs 3C, 5A, 5D	Cd68	7.36891	7.20993	8.07705	8.74225	8.74979	8.65791	8.04061	8.24218	8.59366
Figs 3C, 5D	Gadd45g	9.03535	8.29739	10.0162	10.9533	11.0171	10.4609	9.47405	10.1889	10.1147
Figs 3C, 5D	Ahr	8.91814	7.86944	8.65404	10.1501	10.0079	9.68787	9.45243	9.38368	9.65586
Figs 3C, 5D	Mafb	8.99733	7.72778	9.76736	9.93932	11.1049	10.3643	10.1758	9.8616	9.6313
Figs 3C, 5D	Ucp2	8.33543	8.10805	9.68566	10.4388	10.6626	10.5186	10.1052	9.96364	10.3464
Figs 3C, 5D	P2ry13	5.60072	5.7047	5.44359	6.3792	6.88997	6.55694	5.36254	5.93668	6.22655
Figs 3C, 5D	Shb	9.89074	9.73918	9.80024	10.4398	10.7087	10.8018	10.3483	9.83993	10.4028
Figs 3C, 5D	Cxcl14	6.82954	6.58339	7.35786	9.926	9.96923	9.37251	9.38554	8.89875	8.94453
Figs 3C, 5D	Irf2bp2	8.51959	7.36521	8.94609	10.488	10.4865	9.65286	9.62558	9.54191	9.73722
Figs 3C, 5D	Slc38a2	10.0186	9.82464	10.3942	11.498	12.2313	11.491	10.9267	10.9409	11.5203
Figs 3C, 5D	Vsig4	9.17815	9.41584	9.29774	9.74056	9.8752	10.0359	8.93023	9.64755	9.41097
Figs 3C, 5D	Slc7a8	4.84865	3.92042	6.97836	7.81151	7.67734	7.50554	7.07875	6.89526	7.25897
Figs 3C, 5D	Apol11b	0.600724	2.7505	4.32811	6.04855	7.17947	7.0216	6.09124	6.33804	6.05252
Figs 3C, 5D	Itih3	13.677	13.7367	14.5457	16.247	15.9027	15.9915	15.5785	15.6582	15.6964
Figs 3C, 5D	Saa1	15.8023	14.3527	16.455	18.6181	17.8808	18.5155	17.9566	17.2546	16.1404
Figs 3C, 5D	Slc25a25	11.8492	11.9545	11.4975	12.7244	12.7992	12.0382	10.7291	10.2681	10.537
Figs 3C, 5D	Saa2	14.2918	12.5806	15.7875	18.3406	17.4855	17.7161	16.7285	15.9366	15.2803
Figs 3C, 5D	Saa4	12.6489	12.4609	13.7638	14.4654	14.6223	14.285	14.1622	13.5117	13.8949
Figs 3C, 5D	Serpina3n	11.8343	11.3041	13.2258	15.3761	15.0669	14.6724	14.6587	14.4861	14.6036
Figs 3C, 5D	Itih4	15.1075	14.7719	15.8524	17.02	16.5803	16.8533	16.5089	16.4952	16.4107
Figs 3C, 5D	Apcs	13.2289	12.9204	12.2199	14.8589	14.9042	14.7337	13.9589	14.6112	14.4697
Figs 3C, 5D	Ly86	7.89534	7.57068	7.71277	8.19398	8.87114	8.81696	8.1159	8.39363	8.10696
Figs 3C, 5D	Fcgr3	7.96705	8.41584	7.65803	8.5664	9.15966	9.13708	8.32072	8.24767	8.5386
Figs 3C, 5D	Cd163	7.65601	6.94032	8.22965	9.27329	8.99803	9.23275	8.1699	8.68449	8.91177
Figs 4A, 5A, 5D	Nckap1l	6.27315	6.83796	6.97836	8.504	8.49615	8.8079	7.97473	8.23112	8.31401
Figs 4A, 5A	Kalrn	8.23735	8.40155	8.89628	9.5664	9.90987	9.3054	8.89859	8.7824	9.52534
Figs 4A, 5D	Cxcl1	7.38208	6.55785	7.20258	10.3136	10.3706	10.3653	10.7617	11.4573	11.544
Figs 4A, 5D	Junb	8.62863	8.20171	8.94282	10.1411	10.2858	10.2706	10.8986	11.2249	10.8828
Figs 4A, 5D	Socs3	7.06016	6.10805	8.1971	9.32157	9.303	9.13949	9.56418	9.87231	9.62665
Figs 4A, 5D	Il1rn	4.99304	4.83796	5.91307	8.29418	7.98808	7.89607	8.26668	9.07294	8.41817
Fig 4A	Ccl5	5.12429	5.50539	5.93955	8.61887	9.21403	9.76327	9.55519	9.0914	9.27887
Fig 4A	Vcam1	8.17058	7.76173	7.94609	9.14371	9.67424	9.83641	9.38301	9.74403	8.93954
Fig 4A	Icam1	6.99304	7.12554	7.49804	8.21361	8.12603	8.3766	8.02767	8.06674	8.436
Fig 4A	Mmp14	8.60635	7.68124	9.30029	10.2485	10.0091	10.2134	9.90922	10.0667	10.2204
Fig 4A	Mlkl	7.24458	7.42292	7.29774	8.28956	8.35618	8.38881	8.38301	8.42792	8.28281
Fig 4A	Nfkbia	10.0291	9.88493	9.96554	10.7872	11.0776	11.3545	10.9458	11.0024	10.7895
Fig 4A	Prlr	9.2625	9.10805	9.8827	11.495	11.4727	11.0761	10.4824	11.004	11.8053
Fig 4A	Uba7	7.01011	6.99843	7.49804	8.74563	8.9527	8.90743	8.9848	8.87409	8.84926
Fig 4A	Sla	5.77065	5.95995	5.61762	7.05944	7.28076	8.05263	7.98815	7.83081	7.25093
Fig 4A	Eif4e3	7.18569	7.40871	8.1971	9.4029	9.77025	9.61871	9.69474	10.0448	9.73434
Fig 4A	Csf1r	9.50461	8.90025	9.96393	11.1159	11.1876	11.2973	11.2333	11.0799	11.0686
Fig 4A	Camk2b	6.97576	6.99843	7.56758	8.29418	8.51705	8.1029	8.50938	8.13357	8.32936
Fig 4A	Tnfrsf14	5.45871	5.33546	5.83061	6.77234	7.39811	8.13225	7.25563	7.38866	5.85458
Fig 4A	Tnfrsf1b	8.66142	7.85902	8.80924	9.94814	10.0729	10.125	10.0819	10.0177	9.89897
Fig 4A	Tnfrsf1a	10.5374	10.0837	10.9477	11.9511	11.7242	11.5956	11.8159	11.5968	11.6687
Fig 4A	Pik3cd	4.92265	5.07243	6.32811	7.64078	8.36005	8.42878	8.15807	7.771	7.93202
Fig 4A	Lcp2	6.50761	6.47842	6.06508	7.90503	8.3639	8.57486	8.02767	7.87409	8.01029
Fig 4A	Syk	6.48337	5.99843	6.71277	7.60407	8.40561	8.15625	8.1159	7.69257	8.17226
Fig 4A	Cd74	10.0478	10.0428	10.6001	12.9728	13.142	13.5263	13.9212	13.317	13.0101
Fig 4A	Ifi30	9.0724	8.93537	9.68762	10.2791	10.5789	10.8593	10.5753	10.6075	10.2194
Fig 4A	Fyb	5.84865	5.14282	6.28747	7.77895	8.3868	8.50179	8.41317	8.2909	8.35957
Fig 4A	Ptprc	7.98443	7.59599	7.15819	8.45124	8.9629	9.14909	8.52788	9.00965	8.77554
Fig 4A	Fcer1g	8.52554	8.7047	8.74315	9.51986	9.99555	10.083	9.62772	9.82162	9.5353
Fig 4A	Sirpa	8.66142	8.01729	8.84469	10.2378	10.0997	10.3267	10.5864	10.1186	9.97413
Fig 4A	Ctss	10.7856	10.7894	10.4846	11.5129	11.6645	12.2077	11.8973	11.9938	11.2877
Fig 4A	Itgb2	6.9045	7.07243	7.39659	8.69765	9.0299	9.23501	9.04383	8.82346	8.89897
Fig 4A	Cd14	6.35561	6.27406	6.49804	8.19892	7.69579	7.73326	8.2048	7.97694	7.6
Fig 4A	Lbp	10.7001	10.2444	11.7427	12.8167	12.5164	12.4886	12.5886	12.2603	12.3558
Fig 4A	S100a8	7.61195	6.14282	6.53322	8.50798	9.49087	9.34144	9.50705	9.5707	9.47792
Fig 4A	S100a9	7.82954	5.92042	7.41557	9.05401	10.0468	9.88175	9.76464	9.93327	9.78948
Fig 4A	C3	15.8753	15.09	17.0222	18.3074	18.2858	18.411	17.8727	17.8864	18.2994
Fig 4A	Shisa5	9.0016	8.91541	9.85341	10.7132	10.3972	10.3602	10.9406	10.3737	10.4173
Fig 4A	Apol10b	2.18569	3.07243	4.74315	9.23298	9.04437	9.50367	9.62343	9.13653	8.92699
Fig 4A	Itgb3	5.64512	6.0359	6.30793	7.30794	7.49263	7.641	7.45243	7.34831	7.52867
Fig 4A	Fgb	17.0661	17.046	17.6712	18.7805	18.5155	18.5467	18.3327	18.4401	18.4957
Fig 4A	Fgg	17.0005	17.3137	16.9736	18.3042	18.0182	18.0444	17.7603	17.972	17.846
Fig 4A	Fga	16.631	16.9892	16.7313	18.3826	18.0291	17.8116	17.887	17.8274	17.9935
Fig 4A	H2-Q4	9.44621	9.12988	10.1722	10.8441	11.0347	10.9389	11.0064	10.7304	10.9079
Fig 4A	Tap1	9.17815	9.06791	9.46197	11.075	10.6912	10.9257	11.2026	10.9083	10.9156
Fig 4A	Tapbp	10.4446	9.94526	11.3287	12.4692	12.3692	12.4425	12.5856	12.5764	12.3698
Fig 4A	Atp6v0d2	4.18569	4.65739	4.40611	8.48797	9.0916	8.2794	7.59081	9.01611	9.27887
Fig 4A	Rac2	6.40808	6.07243	7.73561	9.07294	9.44068	9.44251	9.48829	8.98024	9.06861
Fig 4A	Cybb	7.91361	8.437	8.55906	9.84336	9.76444	9.86145	9.71909	9.96698	9.92446
Fig 4A	Ncf1	5.99304	5.99843	6.71277	7.9349	8.0226	8.47532	8.08501	7.97031	7.95199
Fig 4A	Pld4	7.43361	7.64532	7.68175	9.06755	9.4979	9.69444	9.3496	9.44237	8.92446
Fig 4A	Fnbp1	7.48337	6.65739	8.083	8.68364	8.93986	8.88749	8.69678	8.66408	8.84393
Fig 4A	Arhgap45	6.84865	7.05428	7.50691	8.00978	8.6555	8.50179	8.56865	8.0914	8.75864
Fig 4A	Arhgap30	5.73001	5.33546	6.40611	7.37048	7.9527	7.96293	7.88431	7.40843	7.85458
Fig 4A	Iqgap1	7.56651	7.72778	8.32309	8.72867	8.90855	9.23951	8.8735	8.92643	8.76429
Fig 4A	Arhgef26	7.58941	7.36521	8.4482	9.19892	9.14854	8.88462	9.08501	9.0605	9.30239
Fig 4A	Prex1	6.578	5.39436	6.63392	7.91705	8.10777	8.23501	8.36769	7.76334	8.15082
Fig 4A	Vav2	8.83434	8.22623	9.50248	10.2814	10.1979	10.1503	9.78977	9.83993	10.2398
Fig 4A	Vav1	6.30116	5.65739	6.8164	7.49601	8.14407	8.28812	7.87712	8.14539	7.80603
Figs 4B, 4C	Cycs	12.2269	12.4492	11.7252	10.9103	10.9862	11.017	10.9948	11.0621	10.9445
Figs 4B, 5B, 5D	Uqcrfs1	13.7535	13.826	12.9426	12.3887	12.4145	12.4206	12.7746	12.7655	12.5917
Figs 4B, 5B, 5D	Uqcr10	14.0071	13.343	12.3174	11.1766	11.7313	11.8825	12.2735	12.1077	11.7811
Figs 4B, 5B, 5D	Ndufc1	11.4826	11.5739	11.4424	10.2872	10.4434	10.6953	11.125	11.1254	10.5704
Figs 4B, 5B, 5D	Atp5e	15.5866	14.9984	13.5298	12.4096	12.6478	13.4159	13.9696	14.0814	12.8577
Figs 4B, 5B, 5D	Atp5g3	15.1911	15.2851	14.0859	13.6407	13.4349	13.5833	14.1284	14.0984	13.7016
Figs 4B, 5D	Rps21	14.316	13.9774	12.665	11.7046	11.944	12.5574	12.9359	12.9701	12.0263
Figs 4B, 5D	Rpl22l1	11.4803	11.1212	9.23767	8.63352	8.68043	9.01637	9.93889	10.0337	9.27689
Fig 4B	Cox4i1	15.6402	15.2797	14.2124	13.3038	13.7069	13.7926	14.0129	13.9174	13.6356
Fig 4B	Cox7c	14.4393	14.173	13.3455	12.3426	12.9612	13.0858	12.9842	13.1256	12.781
Fig 4B	Cox7b	14.5708	14.2582	12.8954	11.9167	12.7027	12.7091	12.3306	12.7935	12.6026
Fig 4B	Cox6b1	14.9071	14.7733	13.5396	12.8143	13.1325	13.4496	13.8276	13.6332	13.0881
Fig 4B	Ndufa4	15.4598	15.1594	13.6454	12.9511	13.4138	13.4674	13.4964	13.722	13.1336
Fig 4B	Cyc1	13.4944	13.6649	12.5248	11.8699	11.8593	11.7156	12.0031	11.7566	11.9634
Fig 4B	Uqcrc2	13.1976	13.7968	12.0231	11.3628	11.3367	11.2117	11.0342	11.0675	11.5291
Fig 4B	Etfa	14.5416	14.8256	13.4009	12.9838	12.8184	12.9673	13.1017	13.2506	13.1289
Fig 4B	Ndufb6	12.7419	12.3966	10.7692	9.926	10.3455	10.4474	10.6458	10.6946	10.1465
Fig 4B	Ndufs8	12.9065	12.8346	12.1536	11.4661	11.6329	11.7364	11.8789	11.7016	11.5464
Fig 4B	Ndufb8	13.3882	12.9245	11.1902	10.6059	10.9955	11.4114	11.4983	11.6486	10.8108
Fig 4B	Ndufv1	13.0525	13.2637	12.4273	12.0154	11.4407	11.6981	12.4448	12.0349	11.7565
Fig 4B	Ndufs6	13.5458	13.4407	12.2868	11.4351	11.6369	12.0561	12.1017	12.264	11.4536
Fig 4B	Ndufb9	14.1245	13.9593	12.27	11.349	11.7238	12.362	12.6341	12.5789	11.6547
Fig 4B	Ndufs4	13.3854	13.1138	11.6415	10.9503	11.2431	11.4638	11.6088	11.7289	11.3274
Fig 4B	Ndufs5	12.1786	12.2156	11.384	10.5238	10.7897	10.8401	11.0244	10.8427	10.7206
Fig 4B	Ndufaf5	9.67219	9.32793	7.85863	7.04855	7.61405	7.71398	7.97473	8.3277	7.5353
Fig 4B	Ndufb11	13.6175	13.5946	12.7736	12.0605	12.214	12.3971	12.7415	12.6548	12.1351
Fig 4B	Ndufb3	12.937	12.9369	11.8729	10.8937	11.0634	11.4074	11.4633	11.4115	10.9923
Fig 4B	Ndufa1	12.8678	12.7184	12.161	11.0126	11.3085	11.3658	11.4032	11.3598	11.2121
Fig 4B	Ndufb2	9.34556	8.84853	8.04693	6.3792	6.9527	7.41293	7.55519	7.77861	7.15943
Fig 4B	Atp5j	13.7271	13.5368	13.0399	12.0231	12.374	12.0388	12.2605	12.1443	12.4105
Fig 4B	Atp5o	11.7216	11.557	10.7775	9.53359	9.88461	10.5213	10.5473	10.7076	9.95075
Fig 4B	Atp5j2	14.9566	14.8225	13.529	12.6328	12.8843	13.2037	13.4099	13.4675	12.8758
Fig 4B	Atp5f1	15.0584	15.2294	13.4698	13.0305	12.9807	13.2517	13.4648	13.7329	12.9964
Fig 4B	Atp5k	13.5123	13.6799	12.1522	11.2136	11.3778	12.174	12.001	12.2172	11.3469
Fig 4B	Atp5c1	13.9866	13.9267	12.9895	12.337	12.5668	12.4597	12.6413	12.5767	12.566
Fig 4B	Dctn3	11.6928	11.6085	10.0845	9.63534	9.88193	9.97378	9.97641	10.0683	9.85987
Fig 4B	Rps27a	14.4638	14.2419	13.1399	12.3667	12.6041	13.0734	13.3054	13.3449	12.569
Fig 4B	Uba52	8.59508	8.35041	7.24565	6.28956	6.06108	6.84382	7.24449	6.95022	6.35208
Fig 4B	Rps17	14.2976	13.9989	13.4902	12.5433	13.0674	12.9592	13.2795	12.993	13.0277
Fig 4B	Rps19	14.0719	13.7642	12.7219	11.508	12.0602	12.1574	12.3558	12.2732	12.072
Fig 4B	Rps27l	14.5633	13.8361	12.8731	11.7076	12.3384	12.1766	12.1662	12.263	12.2652
Fig 4B	Rps11	12.53	12.4132	11.7299	10.4262	11.0128	10.5757	10.4032	10.0776	10.8439
Fig 4B	Rps7	14.6431	14.4395	13.1283	12.3645	12.8397	12.7446	12.665	12.5216	12.6406
Fig 4B	Rps3	15.8253	15.3042	13.6815	13.0657	13.3096	13.8175	14.1772	14.072	13.2578
Fig 4B	Rps25	14.8486	14.5759	13.1959	12.0441	12.8644	12.8312	12.7314	12.7031	12.6943
Fig 4B	Rpl9	14.915	14.14	12.9231	12.2257	12.5749	12.6719	12.9359	12.7648	12.5312
Fig 4B	Rpl34	14.6285	14.1736	12.5177	11.617	12.3237	12.6096	12.6627	12.6431	12.1794
Fig 4B	Rpl27	13.6978	13.6875	12.6019	11.7111	12.1619	11.9765	12.0342	11.9027	11.9165
Fig 4B	Mrps16	11.5121	11.2916	10.0651	9.492	9.4552	9.88749	10.1281	10.186	9.47102
Fig 4B	Mrpl57	11.9339	11.5936	10.2067	9.62438	10.0623	10.083	10.3638	10.3042	10.0421
Fig 4B	Mrps36	9.23008	9.19344	8.90302	7.96416	8.2436	7.89036	7.98145	7.81609	8.06632
Fig 4B	Mrpl14	12.4807	11.8701	11.0052	10.0996	10.4909	10.7002	10.6288	10.6631	10.4244
Fig 4B	Mrpl13	12.2727	11.9877	10.637	10.0334	10.297	10.6031	10.6072	10.8225	10.1059
Fig 4B	Mrpl28	12.6835	12.161	10.7766	10.3295	10.2592	10.7539	11.2522	11.0845	10.2858
Fig 4B	Mrps22	11.0795	11.2181	9.81818	9.38137	9.24569	9.4503	9.1699	9.43034	9.32554
Fig 4B	Mrps35	10.8077	10.8629	10.053	9.47989	9.54277	9.48862	9.5842	9.63921	9.56801
Figs 4C, 4D	Fabp1	18.1463	18.0853	17.2174	15.671	15.6584	16.397	15.8202	16.276	16.0144
Figs 4C, 5B, 5D	Gstp1	17.544	17.5548	17.0199	14.9893	14.7932	14.6986	15.8555	15.4337	14.6383
Figs 4C, 5B, 5D	Fdx1	12.6974	12.5707	11.9498	11.1952	11.2571	11.3622	11.9008	11.6656	11.3726
Figs 4C, 5B	Ces1d	14.6724	14.6538	13.521	12.7195	12.3639	12.509	12.7158	13.0828	12.8922
Fig 4C	Gstp2	8.07646	8.25035	8.33311	6.52772	6.69579	7.45224	7.58199	7.21998	6.95694
Fig 4C	Prdx5	14.8029	14.7588	13.6676	13.1271	13.2982	13.2971	13.7458	13.4795	13.1386
Fig 4C	Rpa3	9.93388	9.35783	7.67389	6.7046	7.11693	7.66797	7.19904	7.89526	7.5353
Fig 4C	Nup43	8.20064	8.29739	7.02855	6.49601	6.41306	6.75857	6.53704	6.66819	6.43954
Fig 4C	H2afj	10.6092	10.6574	9.46197	8.65162	8.44978	8.80486	9.47166	9.5619	9.0245
Fig 4C	H2afz	12.3107	12.1444	9.98949	10.1074	9.92429	10.0449	10.2262	10.417	9.95941
Fig 4C	Id1	8.75047	7.86944	8.12973	6.8868	6.36774	7.29678	7.68447	7.771	6.8332
Fig 4C	Hist1h2bc	13.2612	13.1212	12.6225	11.8598	12.0936	12.0635	11.9633	12.131	11.8773
Fig 4C	Nup37	8.17815	8.28966	7.34801	6.89898	6.80184	6.69444	6.84797	6.86697	6.91686
Fig 4C	Mgst3	9.43677	8.99367	9.52887	8.13344	7.99803	8.19848	7.87712	8.40351	8.0709
Fig 4C	Gstt1	12.9673	13.4778	12.6443	12.0989	11.8103	11.6308	11.836	11.7696	12.16
Fig 4C	Esd	14.6564	14.7089	13.1998	12.8325	12.8816	12.7533	12.8881	12.9153	12.8577
Fig 4C	Mgst1	17.8344	17.8026	16.6781	16.1339	16.4122	16.0379	16.1541	15.8453	16.0286
Fig 4C	Ugt2b35	13.8358	14.2362	12.3764	12.0136	11.9253	11.7973	11.7336	11.9358	11.9775
Fig 4C	Ugt2b36	15.6705	15.7109	13.9345	13.7155	13.7782	13.7609	13.5194	13.785	13.7762
Fig 4C	Ugt2b5	16.2365	16.412	14.9676	14.0753	13.9608	14.1332	14.101	14.1867	13.9747
Fig 4C	Ugt2b1	14.534	15.2841	13.8088	12.802	13.1556	12.1238	12.7818	12.4976	12.9115
Fig 4C	Ugt2b38	11.1534	10.9853	10.2121	5.25209	5.36774	5.27063
Fig 4C	Ugt2b37	8.69876	8.77841	7.8164	5.46359	3.72004	3.61352
Fig 4C	Ugt2b34	13.6475	14.1885	13.4665	12.926	12.8462	12.6053	12.207	12.4406	12.7632
Fig 4C	Cyp4a12b	10.1572	9.75612	11.249	7.36171	9.41306	7.08301	8.57311	7.11565	8.31401
Fig 4C	Cyp4a12a	11.9957	11.585	13.0664	9.93045	11.1294	10.1716	10.71	9.97528	11.3698
Fig 4C	Cyp4b1	8.84865	8.65137	7.93297	6.43042	6.85755	7.25293	6.70899	6.90919	6.67401
Fig 4C	Cyp8b1	13.1527	13.5621	13.3311	12.5159	11.9019	11.1017	12.0027	11.6102	12.2214
Fig 4C	Cyp2b10	6.94057	7.22623	8.22965	6.07025	5.39811	5.58551	5.87712	5.60107	5.64976
Fig 4C	Cyp7b1	13.4591	13.6598	13.6016	12.3534	12.4581	12.4104	13.0638	12.1021	12.3138
Fig 4C	Cyp2c67	13.3772	13.761	12.5077	12.0625	12.1166	12.2123	12.0285	11.8417	12.1492
Fig 4C	Cyp3a11	16.4249	16.7201	14.9802	14.0701	14.1475	13.6535	13.1258	14.0442	13.7159
Fig 4C	Cyp2c55	9.14762	9.55785	7.57604	5.8868	6.72004	4.81997	6.18746	7.01611	6.72131
Fig 4C	Aadac	15.325	15.4526	13.8755	13.1503	13.1016	12.9553	13.0025	13.0679	13.1715
Fig 4C	Nqo2	12.0468	12.293	11.0378	10.6828	10.6812	10.623	10.7656	10.8979	10.7148
Fig 4C	Cmbl	13.1503	13.3523	12.0286	11.4471	11.6665	11.5824	11.5535	11.7011	11.6559
Figs 4D, 5B, 5D	Idh3b	12.8271	13.1242	12.0488	11.4487	11.4448	11.4957	11.9389	11.7928	11.71
Figs 4D, 5B, 5D	Suclg1	13.8815	14.1846	12.3755	12.2048	11.9865	12.2437	13.0179	12.854	12.2519
Figs 4D, 5B, 5D	Acaa1b	13.917	14.1776	13.6136	12.1571	11.3254	11.3477	12.368	11.9161	12.1834
Fig 4D	Sdhd	14.695	14.5068	12.149	12.1325	12.0875	12.2859	12.4246	12.7178	12.0994
Fig 4D	Pdk4	7.89534	7.83796	9.40374	6.73208	5.56804	6.38881	5.65952	6.31728	5.76711
Fig 4D	Hagh	14.1425	14.1876	13.189	12.4048	12.4409	12.3573	12.3583	12.3393	12.4619
Fig 4D	Me1	13.5535	14.4155	12.0815	11.0168	10.4	10.5961	10.5313	10.3899	10.6228
Fig 4D	Aadat	11.7505	12.0853	11.6881	10.6317	11.0593	10.5641	10.9337	10.5034	10.6875
Fig 4D	Haao	15.5454	15.7295	14.2036	13.8236	13.8941	13.9755	13.9872	13.8741	13.8515
Fig 4D	Tdo2	16.0363	16.451	14.6259	14.441	14.4439	14.426	14.4199	14.8149	14.3371
Fig 4D	Qdpr	14.4486	14.6172	13.1122	12.9092	12.7768	12.883	13.2406	13.3922	12.7585
Fig 4D	Dio1	12	12.835	11.8617	11.4199	10.3298	10.8622	10.5731	10.076	10.1158
Fig 4D	Dct	10.5106	10.2955	8.02855	7.18407	7.70797	7.21686	7.74896	7.86697	7.30627
Fig 4D	Ddc	12.1204	12.1353	11.2108	10.8211	10.3259	10.1298	10.67	10.264	10.0316
Fig 4D	Sms	9.08454	9.06791	8.29261	7.22333	7.32095	7.64779	7.54614	7.77861	7.2985
Fig 4D	Aspa	9.2625	9.44399	7.54189	6.86214	6.92168	6.9899	7.39313	7.43757	6.8964
Fig 4D	Gnmt	16.9568	17.0585	14.5055	14.9166	14.5586	14.4291	15.246	14.9541	14.3692
Fig 4D	Fabp2	13.1157	12.8376	10.5537	9.57401	9.62372	9.92431	9.6384	9.99339	9.70669
Fig 4D	Fabp5	13.6725	13.5073	11.7907	10.7847	9.73052	10.1752	10.4883	10.1439	10.265
Fig 4D	Pnpla5	8.45247	9.18513	4.06508	5.00416	3.72004	4.23501
Fig 4D	Fabp4	9.12429	9.00789	10.9131	6.17408	7.36005	8.3969	8.28854	8.23112	6.8224
Fig 4D	Thrsp	15.1328	16.2164	13.7617	13.1485	13.5559	13.1335	13.0907	12.1771	13.3508
Fig 4D	Slc25a17	11.6849	11.8694	10.6278	10.3328	10.3725	10.1201	10.1918	10.0574	10.2459
Fig 4D	Elovl3	13.7427	14.2525	13.7655	11.3846	10.7825	10.7896	11.9806	11.1351	10.255
Fig 4D	Ehhadh	12.4556	13.1532	11.6605	11.5607	10.9249	10.8409	10.9441	11.163	11.759
Fig 4D	Hacd1	8.52554	8.09923	8.39659	7.41355	7.313	7.12253	7.21054	7.18603	7.06174
Fig 4D	Acot13	12.0411	11.7743	10.729	9.77895	10.295	10.226	9.98313	10.0698	10.0514
Fig 4D	Eci1	12.6355	12.6015	12.0366	11.4199	11.3254	11.4024	11.6927	11.5723	11.5224
Fig 4D	Mmaa	10.5549	10.6529	9.82884	9.15136	9.26023	9.33093	9.21625	9.21438	9.23879
Fig 4D	Pcca	11.5233	12.1599	10.2162	9.96561	10.0238	9.75071	10.199	9.69659	10.1036
Fig 4D	Acot1	8.77065	8.72778	7.99739	6.75905	5.81315	6.19848	5.84797	7.11565	6.54847
Fig 4D	Mup2	9.24458	9.85116	7.28747	4.95836	5.59451	5.40493
Fig 4D	Mup3	19.9003	19.5428	18.6532	16.7596	17.463	17.3463	17.2075	17.0329	17.1713
Fig 4D	Mup1	11.2571	11.3355	10.3554	6.19398	7.32885	7.42087	8.44271	7.26404	6.99593
Fig 4D	Mup9	9.62309	10.9865	10.1051	3.7046	3.98308	3.61352
Fig 4D	Mup18	12.2025	12.2503	11.1624	5.00416	5.94243	6.54244	5.62558	5.29622	5.12467
Fig 4D	Mup20	20.4284	19.4858	18.5205	16.554	16.8127	17.1418	17.4897	16.8238	16.4903
Fig 4D	Mup16	12.6331	13.2388	12.9032	9.59287	10.31	9.77106	9.6083	9.07294	9.88346
Fig 4D	Mup11	15.2078	15.1838	15.9927	11.3868	11.2483	12.121	10.9492	10.1889	11.3666
Fig 4D	Mup12	12.2603	12.2318	11.7779	8.17408	9.22678	9.66295	9.42061	9.20311	9.4606
Fig 4D	Mup17	15.4711	16.1414	15.8258	8.75905	9.50315	8.9271	8.17577	6.66819	8.71256
Fig 5A	Ppp2r5e	8.97141	9.41228	9.26409	9.63715	9.88863	9.64948	9.3496	9.2586	9.45362
Fig 5A	Ppp2r5b	7.62309	7.66936	8.387	7.7046	7.74389	7.64779	7.05344	6.70061	7.60632
Fig 5A	Dusp1	8.48947	8.34296	9.11529	8.43042	8.73499	8.57129	8.01462	7.7086	7.66798
Fig 5A	Ppp1ccb				5.78552	6.58134	6.1419	4.32072	5.41821	5.3217
Fig 5A	Sgk1	9.20435	9.09923	8.17499	8.28956	8.73499	8.63076	7.56418	8.33804	7.81151
Fig 5A	Usp2	5.88613	4.7505	7.82352	6.49601	8.4352	7.47532	6.25563	6.73232	7.22655
Fig 5A	Ppp2ca	12.0069	12.4278	11.4908	11.8528	11.8728	11.9141	11.4675	11.66	11.6099
Fig 5A	Ubc	12.0941	13.0583	12.5475	13.2819	13.5123	13.2607	13.0428	12.6718	12.9753
Fig 5A	Fbxw11	9.20435	9.43349	9.07107	9.60407	9.31698	9.21686	9.01789	8.94007	9.08453
Fig 5A	Cul1	10.0016	10.4051	10.0301	10.2257	10.2012	10.131	9.35738	9.40105	10.1871
Fig 5A	Il1r1	8.89074	8.64532	9.7375	9.8323	10.4935	9.77881	9.71506	9.01933	9.45186
Fig 5A	Tank	9.17058	9.37621	8.75438	8.69066	8.76444	8.35602	8.00805	8.18603	8.10251
Fig 5A	Limk1				5.7046	6.55462	6.06283	5.23326	5.01611	5.8332
Fig 5A	Cpb2	14.1099	14.4513	13.7498	14.5647	14.6332	14.6077	14.0943	14.264	14.0828
Fig 5A	Ap1m1	9.16678	9.76173	9.15254	9.30794	9.27053	9.17518	8.78401	8.64755	9.15082
Fig 5A	Agpat2	12.5823	13.1358	12.5411	12.5181	12.3951	12.0258	11.9237	11.508	12.1616
Fig 5A	C9	15.0159	15.3782	14.9071	14.7424	14.8316	14.6795	14.5924	14.4236	14.3663
Fig 5A	Clec7a	8.63964	8.84853	6.40611	8.18407	8.61081	9.11275	8.05344	8.30151	8.08
Figs 5B, 5C	Nup62	7.98443	7.46474	7.95909	7.7184	7.38301	7.81395	8.32602	8.39858	7.69193
Figs 5B, 5C	Nup107	6.62309	5.55785	6.89965	6.86214	6.18819	6.73326	7.00144	7.38866	7.18497
Figs 5B, 5D	Etfb	12.2131	12.2115	11.2141	10.5683	10.2602	11.3964	11.9911	11.8317	10.8265
Figs 5B, 5D	Ndufa2	13.3521	13.0625	12.4671	11.8547	11.7637	12.3622	13.0179	12.8096	11.8906
Figs 5B, 5D	Ndufa13	13.4692	13.6013	13.1811	12.5223	12.5147	12.7002	13.2687	12.979	12.5787
Figs 5B, 5D	Tymp	9.43993	9.81389	8.80924	8.67304	8.3639	8.40092	9.31807	8.87764	8.7184
Figs 5B, 5D	Ppp1r3c	11.8108	12.5343	10.4085	10.0431	9.47671	10.3214	10.6731	11.0503	9.87955
Figs 5B, 5D	Gstt2	11.1292	10.8326	9.70701	9.17908	9.41306	9.93128	10.1128	10.5363	10.2224
Figs 5B, 5D	Asns	5.95828	6.83796	6.30793	7.58912	8.77605	7.88462	9.48356	8.38368	8.40011
Fig 5B	Pik3c2b	6.62309	6.0359	6.9526	6.9349	6.64604	6.46767	7.28854	7.24218	7.0709
Fig 5B	Hal	13.6585	14.0539	13.4358	13.5359	13.5559	13.5713	13.7871	14.0754	13.7783
Fig 5B	Gchfr	14.0819	13.7148	11.9354	11.6828	11.7582	12.1259	12.7789	12.7001	11.7329
Fig 5B	Hmgcl	14.3329	14.4317	11.6944	12.4453	12.2848	12.6899	13.0918	13.0768	12.4184
Fig 5B	Mri1	9.70663	9.73064	9.71661	9.58724	9.42602	9.68126	10.055	10.0416	9.66949
Fig 5B	Ethe1	10.9181	11.0196	11.3212	11.054	11.2326	11.0385	11.3127	11.4791	11.7122
Fig 5B	Acad8	11.3681	11.8531	10.412	10.509	10.2582	10.2662	10.8516	10.8059	10.4519
Fig 5B	Ppm1k	9.52554	9.71628	10.239	10.1009	10.1066	10.019	10.3101	10.5519	10.3464
Fig 5B	Cyp26b1	6.73001	6.7047	7.30793	6.09162	6.62051	6.87886	7.29935	7.56631	6.66193
Fig 5B	Scap	11.0795	10.1955	11.0076	11.5316	11.1591	11.1933	11.7236	11.7323	11.5583
Figs 5C, 5D	Mcm10	12.2789	11.9871	11.2496	9.89594	10.3981	10.3467	10.7231	10.7556	10.3754
Figs 5C, 5D	Tuba1b	10.4925	10.5319	10.5047	9.98858	9.6649	10.059	10.5664	10.5114	9.94079
Figs 5C, 5D	Spc24	10.5136	10.8472	9.34306	8.43879	8.13958	8.04236	8.57755	8.74014	8.65586
Figs 5C, 5D	Spc25	8.66142	8.66339	6.66598	6.69066	5.90061	6.19848	5.84797	7.95695	6.85458
Figs 5C, 5D	Psma5	13.2087	13.1434	11.1326	11.3787	11.3055	11.582	12.0093	11.9794	11.428
Figs 5C, 5D	Psmb5	12.8007	12.6232	11.5601	10.9857	10.7372	11.1734	11.8154	11.4322	11.0432
Fig 5C	Mcm6	7.38208	7.10805	7.35786	7.42201	7.305	7.92431	8.122	8.00965	7.96187
Fig 5C	Mcm5	6.578	6.90025	6.15819	6.36171	5.83552	6.59958	7.02767	7.33804	6.87564
Fig 5C	Esco2				5.36171	5.0226	4.49804	4.32072	6.97694	6.10696
Fig 5C	Cdkn1a	7.31497	6.90025	8.39659	8.67658	8.06108	8.01637	8.62986	9.36357	8.59684
Fig 5C	Mnat1	9.23008	9.07243	7.51574	7.66949	7.12603	7.31396	8.07875	8.36357	7.57447
Fig 5C	Nek2	7.02699	6.63314	6.65004	7.00416	6.06108	6.06283	6.91976	7.78618	7.00552
Fig 5C	Phlda1	10.1913	8.8112	12.0001	9.86369	9.70948	9.93545	10.5908	11.0409	10.8142
Fig 5C	Cdk1	7.55492	7.40871	6.11238	6.28956	6.09855	6.58551	6.44271	8.05424	6.70963
Fig 5C	Chmp7	10.2062	10.4527	9.65803	9.81312	9.62853	9.60482	9.89859	10.0652	10.0292
Fig 5C	Cenpa	8.63964	8.32036	6.74315	6.92302	7.07994	7.21686	7.3522	8.0353	7.48136
Fig 5C	Birc5	6.06016	5.27406	5.48011	6.02653	6.153	6.61352	6.42308	7.74014	6.6
Fig 5C	Psmb8	10.8999	10.8952	10.3761	10.8099	10.6912	11.2995	11.8415	11.6916	10.7853
Fig 5C	Psmb9	10.9339	10.899	9.94772	10.917	10.8933	11.2624	11.9075	11.6429	11.0198
Fig 5C	Mcrs1	7.81018	8.18513	7.65004	7.11268	7.14407	7.04236	7.86988	7.58379	7.28281
Fig 5D	Syt12	3.77065	4.92042	4.48011	7.25209	5.74389	6.78344	5.9337	6.0914	5.87564
Fig 5D	Ybx1	12.8454	13.2738	12.7914	12.4228	12.334	12.2889	11.9802	12.0273	12.1826
Fig 5D	Dok2	6.35561	6.33546	6.34801	6.89898	7.32885	7.44446	8.25563	7.85261	7.3217
Fig 5D	Gbp9	4.84865	6.45094	5.61762	7.51986	7.44978	7.43664	7.89859	8.0353	7.88606
Fig 5D	Rcl1	12.976	12.9811	11.2323	11.2503	11.3754	11.4204	11.7763	12.0554	11.5035
Fig 5D	Steap4	11.4986	11.1862	11.3572	13.9729	13.3804	13.1928	13.0926	12.9563	13.0881
Fig 5D	Cyp2c38	8.16297	7.59599	8.34306	9.80506	9.45159	9.18221	8.41317	8.84175	9.43423
Fig 5D	Afmid	9.3184	9.68419	8.7469	8.17908	8.06582	7.75228	8.49065	8.3225	8.47447
Fig 5D	Gbp6	6.64512	6.55785	6.28747	8.08097	8.153	8.09796	8.43293	8.47554	8.62198
Fig 5D	Psmg3	9.34556	8.8112	8.24565	7.81151	7.85207	8.12253	8.76853	8.73232	7.97657
Fig 5D	Ftl1	15.3027	15.4895	14.9334	14.513	13.8743	14.1087	15.023	14.5826	14.4692
Fig 5D	Fmc1	11.8343	11.1385	10.2175	9.05128	9.20547	9.52779	10.2048	10.0574	9.41996
Fig 5D	Iigp1	13.5733	13.8657	12.9097	14.5748	14.7835	14.9452	15.0658	15.1742	15.0821
Fig 5D	Micos10	12.8286	12.497	11.5041	10.553	10.8657	11.1286	11.5974	11.3604	10.9489
Fig 5D	Pfdn6	10.578	10.9104	10.6886	9.73548	9.51705	10.059	10.4895	10.2158	10.089
Fig 5D	Gzma	6.88613	6.60848	5.36764	8.1179	7.55462	8.94099	8.97809	9.29622	8.52534
Fig 5D	Htra2	8.20805	8.4716	7.41557	7.25209	7.05156	6.84382	7.44271	7.56631	7.6251
Fig 5D	Nfkbiz	5.99304	5.39436	6.49804	8.44295	8.2436	8.1892	8.57311	9.0822	8.81151
Fig 5D	Mpc2	14.2455	13.8066	12.7593	12.4223	12.5283	12.7069	13.1934	13.3771	12.6748
Fig 5D	Rpl36	14.1083	13.4673	12.6314	11.6534	12.3646	12.4104	12.7663	12.7532	12.313
Fig 5D	Snrpe	11.6478	11.3439	9.93462	9.74056	9.76298	10.244	10.572	10.8326	9.8332
Fig 5D	Timm8a1	9.91361	9.79216	8.8164	8.58536	8.40187	8.68787	9.15807	9.29622	8.90154
Fig 5D	Mrnip	7.83913	7.85902	6.7581	6.86214	5.98308	6.08301	7.33129	7.21998	7.23472
Fig 5D	Idh3a	10.1932	10.7177	10.5939	9.60593	9.71854	9.56772	9.19904	9.05424	9.47447
Fig 5D	Naa38	10.3472	9.84853	9.19436	8.48797	8.50315	8.85852	9.347	9.20593	8.71548
Fig 5D	Ndufb1-ps	13.0908	12.5858	11.4574	10.1952	10.7357	10.7539	11.0542	11.1564	10.7544
Fig 5D	Atp5mpl	13.6859	13.287	12.0756	11.2861	11.5355	11.9952	12.3359	12.4087	11.5877
Fig 5D	Mrps14	10.955	10.8233	10.3181	9.95981	9.83413	9.83045	10.3868	10.2775	9.97779
Fig 5D	Tomm7	12.4439	12.2414	11.4226	10.6106	10.8424	11.3054	11.6325	11.6779	10.8392
Fig 5D	Romo1	13.0144	12.8977	11.9428	11.2276	11.4292	11.8911	12.3859	12.4164	11.4226
Fig 5D	Timm13	12.7844	12.4865	11.7337	11.2988	11.1657	11.6144	12.3111	12.0527	11.1712
Fig 5D	Stat1	9.65601	9.54492	9.60113	11.2527	11.2315	11.3964	11.9794	11.7743	11.3558
Fig 5D	Ndufa12	11.7281	11.7736	11.3664	10.5901	10.9514	10.7896	10.1947	10.3887	10.4865
