# Supplementary material for: Limosilactobacillus reuteri alleviates proinflammatory T-cell-mediated liver injury and transcriptomic changes in immunocompromised mice
Source: Front Immunol. 2026 Mar 3;17:1713120. doi: 10.3389/fimmu.2026.1713120 (PMC12992261; doi:10.3389/fimmu.2026.1713120)
Supplement: Supplementary file 3 [file Table2.xlsx]

## Sheet: Full_DEG_2v1
Supplementary Table 6
Ensembl iD	GeneSymbol	log2FoldChange (RAG1KOATSFC vs. RAG1KOnoAT)	padj
ENSMUSG00000096688	Mup17	-6.73797	1.48876e-99
ENSMUSG00000096674	Mup15	-7.96425	1.61058e-70
ENSMUSG00000061906	Ugt2b38	-5.53854	3.45279e-55
ENSMUSG00000078686	Mup9	-6.57211	1.68747e-43
ENSMUSG00000078853	Igtp	2.98881	1.0931e-42
ENSMUSG00000078922	Tgtp1	5.07871	1.73538e-38
ENSMUSG00000078674	Mup18	-5.98748	1.16388e-36
ENSMUSG00000092075	Serpina4-ps1	-5.7405	2.27869e-30
ENSMUSG00000057729	Prtn3	5.34657	2.27869e-30
ENSMUSG00000031765	Mt1	5.87723	1.95985e-28
ENSMUSG00000070427	Il18bp	2.54396	3.05144e-28
ENSMUSG00000029380	Cxcl1	3.25723	3.2641e-28
ENSMUSG00000023044	Csad	-3.8603	4.4862e-26
ENSMUSG00000079494	Nat8f5	-3.88439	9.90105e-26
ENSMUSG00000073842	Mup7	-4.20745	7.15972e-25
ENSMUSG00000063388	BC023105	4.29695	1.76781e-24
ENSMUSG00000073834	Mup11	-3.87336	8.64751e-24
ENSMUSG00000032484	Ngp	5.20624	8.78265e-24
ENSMUSG00000050014	Apol10b	5.47655	8.78265e-24
ENSMUSG00000028238	Atp6v0d2	4.23862	8.78265e-24
ENSMUSG00000024610	Cd74	2.97781	6.69197e-23
ENSMUSG00000060586	H2-Eb1	2.82911	1.34636e-22
ENSMUSG00000060803	Gstp1	-2.5612	1.79214e-22
ENSMUSG00000040809	Chil3	4.49107	2.30794e-22
ENSMUSG00000026390	Marco	4.31775	2.38822e-22
ENSMUSG00000029417	Cxcl9	3.25712	7.67921e-22
ENSMUSG00000038754	Elovl3	-2.92594	2.47918e-21
ENSMUSG00000103653	Gstp-ps	-2.17114	2.53857e-21
ENSMUSG00000078675	Mup16	-3.02097	4.61445e-21
ENSMUSG00000031762	Mt2	6.78606	5.58758e-21
ENSMUSG00000026365	Cfh	1.99355	1.12325e-19
ENSMUSG00000028359	Orm3	3.40979	7.72406e-19
ENSMUSG00000078683	Mup1	-3.96492	7.82346e-19
ENSMUSG00000041481	Serpina3g	3.26949	4.5855e-18
ENSMUSG00000084309	Mup-ps20	-4.61369	9.99524e-18
ENSMUSG00000078687	Mup8	-3.69266	1.03547e-17
ENSMUSG00000075602	Ly6a	2.28412	1.19083e-17
ENSMUSG00000035042	Ccl5	3.7033	4.22019e-17
ENSMUSG00000026104	Stat1	1.69439	5.79565e-17
ENSMUSG00000036594	H2-Aa	2.52249	6.98041e-17
ENSMUSG00000027514	Zbp1	2.27898	1.53496e-16
ENSMUSG00000113543	Gm36264	-3.30332	1.88086e-16
ENSMUSG00000001281	Itgb7	2.99933	1.20232e-15
ENSMUSG00000021508	Cxcl14	2.81187	1.494e-15
ENSMUSG00000022504	Ciita	3.64162	7.18599e-15
ENSMUSG00000066477	Gm16551	-2.61943	7.93301e-15
ENSMUSG00000073830	Mup14	-2.90019	1.37709e-14
ENSMUSG00000042834	Nrep	-2.3947	2.61917e-14
ENSMUSG00000066363	Serpina3f	3.58809	2.89687e-14
ENSMUSG00000040264	Gbp2b	2.80713	3.74375e-14
ENSMUSG00000035186	Ubd	4.17923	1.14356e-13
ENSMUSG00000063590	Slc22a28	-3.70306	1.24465e-13
ENSMUSG00000037649	H2-DMa	2.56027	2.54068e-13
ENSMUSG00000030707	Coro1a	2.32973	1.57922e-12
ENSMUSG00000061825	Ces2c	-2.95075	1.72505e-12
ENSMUSG00000012428	Steap4	2.20167	2.1865e-12
ENSMUSG00000025936	Gm4956	-3.97908	5.43785e-12
ENSMUSG00000027559	Car3	-2.25816	6.87615e-12
ENSMUSG00000052726	Kcnt2	3.31766	1.09043e-11
ENSMUSG00000022651	Retnlg	3.27843	1.19378e-11
ENSMUSG00000038357	Camp	4.77098	1.27092e-11
ENSMUSG00000094793	Mup12	-2.95919	1.94798e-11
ENSMUSG00000032496	Ltf	4.47923	2.38806e-11
ENSMUSG00000069874	Irgm2	2.02657	3.32161e-11
ENSMUSG00000057425	Ugt2b37	-3.96419	4.35403e-11
ENSMUSG00000024965	Fermt3	1.90151	4.41938e-11
ENSMUSG00000073421	H2-Ab1	2.41317	5.88861e-11
ENSMUSG00000051457	Spn	3.52353	6.40137e-11
ENSMUSG00000029304	Spp1	1.89454	1.35861e-10
ENSMUSG00000076498	Trbc2	4.83409	1.41108e-10
ENSMUSG00000073835	Mup-ps12	-9.93186	1.62622e-10
ENSMUSG00000022094	Slc39a14	1.38197	1.75814e-10
ENSMUSG00000026981	Il1rn	2.71487	2.25169e-10
ENSMUSG00000028028	Alpk1	3.48208	4.17698e-10
ENSMUSG00000025877	Hk3	2.03881	4.34693e-10
ENSMUSG00000037321	Tap1	1.65866	4.35559e-10
ENSMUSG00000002033	Cd3g	5.00898	4.53197e-10
ENSMUSG00000010651	Acaa1b	-2.25673	4.87608e-10
ENSMUSG00000007872	Id3	-2.34363	8.39655e-10
ENSMUSG00000026581	Sell	2.80759	8.48649e-10
ENSMUSG00000004612	Nkg7	3.39532	1.35916e-09
ENSMUSG00000024694	Keg1	-1.95122	1.89215e-09
ENSMUSG00000050335	Lgals3	1.69127	2.32276e-09
ENSMUSG00000052160	Pld4	1.85233	2.89662e-09
ENSMUSG00000081207	Gm13775	-3.46417	3.11195e-09
ENSMUSG00000030474	Siglece	2.03513	3.35017e-09
ENSMUSG00000016496	Cd274	2.59714	3.67708e-09
ENSMUSG00000019139	Isyna1	3.67484	4.56488e-09
ENSMUSG00000023078	Cxcl13	2.6007	4.72922e-09
ENSMUSG00000078688	Mup2	-3.78818	7.3776e-09
ENSMUSG00000074218	Cox7a1	-3.92231	7.59831e-09
ENSMUSG00000111580	Gm19572	-5.11012	7.6409e-09
ENSMUSG00000031304	Il2rg	2.90457	8.34579e-09
ENSMUSG00000004814	Ccl24	2.86381	1.05386e-08
ENSMUSG00000048163	Selplg	2.23571	1.07637e-08
ENSMUSG00000039519	Cyp7b1	-1.1675	1.07637e-08
ENSMUSG00000035356	Nfkbiz	2.24932	1.22042e-08
ENSMUSG00000026542	Apcs	1.98621	1.24803e-08
ENSMUSG00000079547	H2-DMb1	2.26282	1.31075e-08
ENSMUSG00000076928	Trac	6.09943	1.37409e-08
ENSMUSG00000000290	Itgb2	1.86151	1.37409e-08
ENSMUSG00000006522	Itih3	2.0109	1.56767e-08
ENSMUSG00000020429	Igfbp1	3.92052	1.60994e-08
ENSMUSG00000029352	Crybb3	3.04763	1.80794e-08
ENSMUSG00000019853	Hebp2	2.29145	2.15357e-08
ENSMUSG00000005268	Prlr	1.90057	2.41898e-08
ENSMUSG00000039264	Gimap3	3.29878	2.64366e-08
ENSMUSG00000030789	Itgax	3.0992	2.69964e-08
ENSMUSG00000025163	Cd7	3.03028	3.93567e-08
ENSMUSG00000032596	Uba7	1.67683	4.21663e-08
ENSMUSG00000022488	Nckap1l	1.87941	4.21663e-08
ENSMUSG00000028268	Gbp3	1.87669	4.54406e-08
ENSMUSG00000111253	Gm34654	-5.3454	5.54588e-08
ENSMUSG00000046805	Mpeg1	1.74193	5.76029e-08
ENSMUSG00000020437	Myo1g	2.65283	6.11958e-08
ENSMUSG00000019590	Cyb561	2.50495	6.19529e-08
ENSMUSG00000018654	Ikzf1	2.13399	7.97592e-08
ENSMUSG00000104713	Gbp6	1.61297	8.19978e-08
ENSMUSG00000009633	G0s2	-3.57026	8.68313e-08
ENSMUSG00000078672	Mup20	-2.82358	8.73997e-08
ENSMUSG00000022148	Fyb	2.40908	9.41851e-08
ENSMUSG00000049103	Ccr2	2.40665	1.02934e-07
ENSMUSG00000079363	Gbp4	2.54819	1.12487e-07
ENSMUSG00000030364	Clec2h	-2.96904	1.2151e-07
ENSMUSG00000028270	Gbp2	2.2492	1.2151e-07
ENSMUSG00000022831	Hcls1	1.37447	1.27815e-07
ENSMUSG00000061540	Orm2	4.18464	1.32583e-07
ENSMUSG00000002699	Lcp2	1.95127	1.3459e-07
ENSMUSG00000038894	Irs2	2.91105	1.3725e-07
ENSMUSG00000038092	Hsd3b5	-2.39053	1.52535e-07
ENSMUSG00000060317	Acnat2	1.49473	1.53808e-07
ENSMUSG00000030131	Mug2	1.2147	1.70095e-07
ENSMUSG00000030742	Lat	3.47401	1.85916e-07
ENSMUSG00000052837	Junb	1.60893	2.04675e-07
ENSMUSG00000032482	Cspg5	-2.20764	2.08944e-07
ENSMUSG00000101655	2310040G24Rik	-1.8644	2.31408e-07
ENSMUSG00000072949	Acot1	-2.23024	2.56261e-07
ENSMUSG00000105504	Gbp5	2.5793	2.64699e-07
ENSMUSG00000066154	Mup3	-2.23227	2.70989e-07
ENSMUSG00000027533	Fabp5	-2.90563	3.86232e-07
ENSMUSG00000037902	Sirpa	1.67277	5.45557e-07
ENSMUSG00000030560	Ctsc	1.22435	6.44098e-07
ENSMUSG00000039196	Orm1	1.16346	6.7304e-07
ENSMUSG00000015340	Cybb	1.49317	7.16912e-07
ENSMUSG00000019737	Syne4	2.16188	8.33956e-07
ENSMUSG00000067071	Hes6	-2.0691	8.45826e-07
ENSMUSG00000093661	Eif4e3	1.93488	9.01458e-07
ENSMUSG00000038768	9130409I23Rik	-1.92549	9.13352e-07
ENSMUSG00000032418	Me1	-2.94229	9.28468e-07
ENSMUSG00000024030	Abcg1	1.8326	1.04415e-06
ENSMUSG00000009687	Fxyd5	2.02947	1.05176e-06
ENSMUSG00000024168	Tmem204	-1.7534	1.06659e-06
ENSMUSG00000026358	Rgs1	3.27747	1.06659e-06
ENSMUSG00000037731	Themis2	1.59959	1.13585e-06
ENSMUSG00000068877	Selenbp2	-1.73818	1.1509e-06
ENSMUSG00000071637	Cebpd	1.50705	1.15578e-06
ENSMUSG00000028555	Ttc39a	2.74481	1.23438e-06
ENSMUSG00000026278	Bok	-1.73486	1.31588e-06
ENSMUSG00000022587	Ly6e	1.97422	1.61704e-06
ENSMUSG00000026475	Rgs16	3.38192	1.62696e-06
ENSMUSG00000039167	Adgrl4	-2.71795	1.81856e-06
ENSMUSG00000039936	Pik3cd	2.57886	1.97329e-06
ENSMUSG00000056666	Retsat	-1.33255	1.98524e-06
ENSMUSG00000004655	Aqp1	-1.72257	2.02244e-06
ENSMUSG00000029372	Ppbp	3.60492	2.03558e-06
ENSMUSG00000070003	Ssbp4	2.19168	2.05083e-06
ENSMUSG00000021091	Serpina3n	2.70736	2.07723e-06
ENSMUSG00000027962	Vcam1	1.61205	2.22945e-06
ENSMUSG00000025574	Tk1	-1.86502	2.40014e-06
ENSMUSG00000086136	Gm12718	-4.07796	2.64134e-06
ENSMUSG00000034783	Cd207	-2.4983	2.64134e-06
ENSMUSG00000030968	Pdilt	-2.01505	2.66172e-06
ENSMUSG00000047822	Angptl8	-2.3661	2.79388e-06
ENSMUSG00000028581	Laptm5	2.10039	2.81666e-06
ENSMUSG00000003477	Inmt	-2.9641	2.82171e-06
ENSMUSG00000047617	Paxx	-1.24226	2.99833e-06
ENSMUSG00000031725	Ces1f	-1.48518	3.01347e-06
ENSMUSG00000110439	Mup22	-1.60148	3.14521e-06
ENSMUSG00000026786	Apbb1ip	1.80951	3.15399e-06
ENSMUSG00000022871	Fetub	1.9705	3.1781e-06
ENSMUSG00000041293	Adgrf1	-1.95933	3.26208e-06
ENSMUSG00000071551	Akr1c19	-2.79939	3.35975e-06
ENSMUSG00000059060	Rad51b	2.71079	3.73328e-06
ENSMUSG00000015950	Ncf1	1.87782	4.3609e-06
ENSMUSG00000054422	Fabp1	-1.92079	4.93047e-06
ENSMUSG00000026630	Batf3	2.43516	5.06516e-06
ENSMUSG00000022217	Emc9	-1.2496	5.45113e-06
ENSMUSG00000005413	Hmox1	1.07774	5.50142e-06
ENSMUSG00000022462	Slc38a2	1.68495	5.59216e-06
ENSMUSG00000074476	Spc24	-2.14627	6.42731e-06
ENSMUSG00000027639	Samhd1	1.84268	6.44207e-06
ENSMUSG00000036764	Dnajc12	1.86407	6.49927e-06
ENSMUSG00000031101	Sash3	2.36329	6.49927e-06
ENSMUSG00000037997	Parp11	1.91206	6.77266e-06
ENSMUSG00000020893	Per1	2.82793	6.77266e-06
ENSMUSG00000037820	Tgm2	2.14467	6.99632e-06
ENSMUSG00000024621	Csf1r	1.6808	7.01231e-06
ENSMUSG00000033220	Rac2	2.39187	7.01231e-06
ENSMUSG00000074115	Saa1	2.60086	7.01427e-06
ENSMUSG00000068227	Il2rb	3.5189	7.39191e-06
ENSMUSG00000032540	Abhd5	-2.35772	7.741e-06
ENSMUSG00000112023	Lilr4b	1.62728	8.70035e-06
ENSMUSG00000098557	Kctd12	1.36077	1.00885e-05
ENSMUSG00000028001	Fga	1.30199	1.02899e-05
ENSMUSG00000039158	Akna	2.83852	1.07589e-05
ENSMUSG00000029432	Nipsnap2	-1.54885	1.14711e-05
ENSMUSG00000056973	Ces1d	-1.83427	1.2146e-05
ENSMUSG00000041698	Slco1a1	-2.60248	1.2146e-05
ENSMUSG00000023336	Wfdc1	-1.67208	1.31404e-05
ENSMUSG00000065952	C330021F23Rik	-2.51238	1.31524e-05
ENSMUSG00000056035	Cyp3a11	-2.24243	1.48068e-05
ENSMUSG00000023057	Fabp2	-2.80976	1.6103e-05
ENSMUSG00000030064	Frmd4b	1.32601	1.62783e-05
ENSMUSG00000022912	Pros1	1.24631	1.62783e-05
ENSMUSG00000022877	Hrg	1.64347	1.66753e-05
ENSMUSG00000026730	Pter	1.34131	1.71209e-05
ENSMUSG00000055805	Fmnl1	2.87123	1.80833e-05
ENSMUSG00000034438	Gbp8	2.34869	1.89841e-05
ENSMUSG00000053553	3110082I17Rik	-1.58853	2.05727e-05
ENSMUSG00000027347	Rasgrp1	2.06093	2.12484e-05
ENSMUSG00000091694	Apol11b	3.53225	2.20578e-05
ENSMUSG00000037493	Cib2	-1.74398	2.27666e-05
ENSMUSG00000072596	Ear2	1.71795	2.2996e-05
ENSMUSG00000019935	Slc17a8	-1.93238	2.333e-05
ENSMUSG00000009585	Apobec3	2.43257	2.36762e-05
ENSMUSG00000054630	Ugt2b5	-1.94015	2.37925e-05
ENSMUSG00000025002	Cyp2c55	-2.96803	2.40147e-05
ENSMUSG00000031594	Fgl1	2.18807	2.40147e-05
ENSMUSG00000056071	S100a9	2.46347	2.44061e-05
ENSMUSG00000051439	Cd14	1.51135	2.48253e-05
ENSMUSG00000028874	Fgr	2.16147	2.51217e-05
ENSMUSG00000024063	Lbh	1.63847	2.52305e-05
ENSMUSG00000003429	Rps11	-1.57043	2.52305e-05
ENSMUSG00000030830	Itgal	1.92638	2.63187e-05
ENSMUSG00000028599	Tnfrsf1b	1.54887	2.64205e-05
ENSMUSG00000021418	Rpp40	-1.57242	2.64205e-05
ENSMUSG00000057191	AB124611	1.46663	2.7049e-05
ENSMUSG00000016427	Ndufa1	-1.375	2.76075e-05
ENSMUSG00000026796	Fam129b	1.84312	2.81654e-05
ENSMUSG00000026669	Mcm10	-1.66816	2.84945e-05
ENSMUSG00000033831	Fgb	1.32788	2.84945e-05
ENSMUSG00000040699	Limd2	1.13679	2.95585e-05
ENSMUSG00000019806	Aig1	1.14452	2.98425e-05
ENSMUSG00000059436	Max	1.16778	3.02703e-05
ENSMUSG00000027762	Sucnr1	-2.60493	3.03331e-05
ENSMUSG00000056054	S100a8	2.27294	3.04581e-05
ENSMUSG00000018819	Lsp1	2.46229	3.06808e-05
ENSMUSG00000037095	Lrg1	2.29502	3.17128e-05
ENSMUSG00000000682	Cd52	1.84406	3.17261e-05
ENSMUSG00000046997	Spsb4	-1.74763	3.29045e-05
ENSMUSG00000052562	Slc22a30	-1.72154	3.41996e-05
ENSMUSG00000003283	Hck	1.42537	3.49695e-05
ENSMUSG00000020142	Slc1a4	1.70937	3.65448e-05
ENSMUSG00000054793	Cadm4	1.72323	3.65448e-05
ENSMUSG00000051682	Treml4	1.35773	3.72101e-05
ENSMUSG00000036896	C1qc	0.968995	3.72101e-05
ENSMUSG00000002111	Spi1	1.36294	4.01368e-05
ENSMUSG00000038742	Angptl6	-1.88394	4.01884e-05
ENSMUSG00000057465	Saa2	3.14249	4.28217e-05
ENSMUSG00000026822	Lcn2	5.55011	4.28217e-05
ENSMUSG00000000486	Sept1	2.27595	4.31306e-05
ENSMUSG00000032348	Gsta4	-1.81176	4.33563e-05
ENSMUSG00000105837	Gm35986	-3.16799	4.39618e-05
ENSMUSG00000020120	Plek	1.67687	4.43131e-05
ENSMUSG00000020143	Dock2	2.36736	4.4764e-05
ENSMUSG00000048120	Entpd1	1.73019	4.54877e-05
ENSMUSG00000003617	Cp	1.56409	5.19373e-05
ENSMUSG00000046879	Irgm1	1.76121	5.2274e-05
ENSMUSG00000026688	Mgst3	-1.22684	5.92267e-05
ENSMUSG00000041773	Enc1	1.62722	5.97971e-05
ENSMUSG00000022890	Atp5j	-1.30742	6.03364e-05
ENSMUSG00000048865	Arhgap30	1.88077	6.30276e-05
ENSMUSG00000068101	Cenpm	2.06256	6.51018e-05
ENSMUSG00000027513	Pck1	1.19294	6.52866e-05
ENSMUSG00000027761	Aadac	-1.96623	6.52866e-05
ENSMUSG00000056978	Hamp2	-3.41997	6.56322e-05
ENSMUSG00000019850	Tnfaip3	2.12106	6.84039e-05
ENSMUSG00000038608	Dock10	1.67895	6.95505e-05
ENSMUSG00000018008	Cyth4	1.1926	7.00158e-05
ENSMUSG00000022025	Cnmd	-1.73805	7.00158e-05
ENSMUSG00000031767	Nudt7	-2.23604	7.302e-05
ENSMUSG00000006014	Prg4	2.21769	7.34322e-05
ENSMUSG00000042129	Rassf4	1.30777	7.49166e-05
ENSMUSG00000022885	St6gal1	1.45211	7.67347e-05
ENSMUSG00000022676	Snai2	1.64171	7.67347e-05
ENSMUSG00000058715	Fcer1g	1.22628	7.8327e-05
ENSMUSG00000023913	Pla2g7	1.57344	7.91604e-05
ENSMUSG00000022579	Gpihbp1	-2.16327	8.15454e-05
ENSMUSG00000068606	Gm4841	3.11585	8.15454e-05
ENSMUSG00000037152	Ndufc1	-1.01456	8.18084e-05
ENSMUSG00000024158	Hagh	-1.50512	8.60739e-05
ENSMUSG00000034786	Gpsm3	1.9321	8.88696e-05
ENSMUSG00000042041	2010003K11Rik	1.4734	9.42324e-05
ENSMUSG00000022040	Ephx2	-0.882826	9.82789e-05
ENSMUSG00000028776	Tinagl1	-1.5428	9.89534e-05
ENSMUSG00000033860	Fgg	1.02392	9.9333e-05
ENSMUSG00000044468	Tent5c	1.27721	9.9333e-05
ENSMUSG00000021025	Nfkbia	1.13136	9.94303e-05
ENSMUSG00000032561	Acpp	1.57184	9.94303e-05
ENSMUSG00000018459	Slc13a3	2.73596	9.96443e-05
ENSMUSG00000082644	Mup-ps19	-2.60164	0.000101341
ENSMUSG00000039621	Prex1	1.7803	0.000101959
ENSMUSG00000045930	Clec14a	-1.75961	0.00010349
ENSMUSG00000046727	Cystm1	-1.08698	0.000108746
ENSMUSG00000058207	Serpina3k	-1.36836	0.000110795
ENSMUSG00000088609	Gm24187	-1.77835	0.000120093
ENSMUSG00000021457	Syk	1.65895	0.000120775
ENSMUSG00000024308	Tapbp	1.73841	0.000123739
ENSMUSG00000052270	Fpr2	1.62394	0.000127015
ENSMUSG00000019689	Fmc1	-1.93142	0.000128868
ENSMUSG00000094145	Vmn2r20	-2.64414	0.000131977
ENSMUSG00000024164	C3	2.12197	0.000131986
ENSMUSG00000023031	Cela1	-1.9701	0.000132019
ENSMUSG00000084819	Gm11967	-2.78173	0.000137539
ENSMUSG00000060032	H2afj	-1.69375	0.000139675
ENSMUSG00000040253	Gbp7	2.21696	0.000143823
ENSMUSG00000029102	Hgfac	0.897386	0.000147516
ENSMUSG00000057103	Nat8f1	-1.80586	0.000147873
ENSMUSG00000022129	Dct	-2.56276	0.000149616
ENSMUSG00000023033	Scn8a	1.87084	0.000152834
ENSMUSG00000031198	Fundc2	-1.35003	0.000156015
ENSMUSG00000113902	Ndufb1-ps	-1.94027	0.000156015
ENSMUSG00000033715	Akr1c14	-2.06935	0.000159119
ENSMUSG00000079508	Apoo	-1.37052	0.00016469
ENSMUSG00000032808	Cyp2c38	1.43128	0.000167539
ENSMUSG00000055730	Ces2a	-1.68598	0.000167734
ENSMUSG00000060807	Serpina6	1.48465	0.000167801
ENSMUSG00000051579	Tceal8	1.04613	0.000169311
ENSMUSG00000027602	Map1lc3a	-0.898942	0.000172607
ENSMUSG00000063694	Cycs	-1.19173	0.000176716
ENSMUSG00000040127	Sdr9c7	-1.31468	0.000176716
ENSMUSG00000040724	Kcna2	2.06648	0.000181878
ENSMUSG00000080738	Mup-ps22	-2.62004	0.000184677
ENSMUSG00000095532	Mup-ps13	-2.18236	0.000186206
ENSMUSG00000052889	Prkcb	1.92425	0.000190152
ENSMUSG00000035595	1600002K03Rik	-1.83527	0.000190849
ENSMUSG00000071713	Csf2rb	1.17117	0.000192499
ENSMUSG00000009292	Trpm2	1.9271	0.000192499
ENSMUSG00000030247	Kcnj8	-1.65137	0.000192499
ENSMUSG00000020689	Itgb3	1.45847	0.000201475
ENSMUSG00000089809	Rasgef1b	1.36876	0.00020369
ENSMUSG00000061959	Ces1e	-1.81387	0.000209771
ENSMUSG00000020057	Dram1	1.56418	0.000209808
ENSMUSG00000030895	Hpx	0.958337	0.000215277
ENSMUSG00000027009	Itga4	2.53098	0.000224276
ENSMUSG00000094786	Gm14403	-2.20202	0.00022656
ENSMUSG00000022037	Clu	1.27547	0.000237426
ENSMUSG00000064215	Ifi27	-1.51208	0.00023761
ENSMUSG00000020805	Slc13a5	2.58742	0.00024235
ENSMUSG00000021922	Itih4	1.51252	0.000242711
ENSMUSG00000049625	Tifab	1.64429	0.000249314
ENSMUSG00000071708	Sms	-1.44709	0.000249314
ENSMUSG00000076617	Ighm	-2.63767	0.000252214
N_unmapped	NA	-1.79481	0.0002602
ENSMUSG00000025934	Gsta3	-1.69684	0.00026582
ENSMUSG00000022372	Sla	1.74637	0.000283816
ENSMUSG00000053600	Zfp472	-1.89767	0.000284346
ENSMUSG00000022551	Cyc1	-1.4908	0.000284346
ENSMUSG00000020386	Sar1b	-2.20113	0.000285864
ENSMUSG00000079017	Ifi27l2a	-1.58983	0.000286756
ENSMUSG00000028713	Cyp4b1	-1.63875	0.000293762
ENSMUSG00000012519	Mlkl	1.02371	0.000293762
ENSMUSG00000018868	Pnpla5	-3.88926	0.000293762
ENSMUSG00000038412	Higd1a	-1.3995	0.000296117
ENSMUSG00000042333	Tnfrsf14	1.97816	0.000296117
ENSMUSG00000021262	Evl	1.43315	0.000296117
ENSMUSG00000035836	Ugt2b1	-1.9112	0.000299788
ENSMUSG00000024730	Ms4a8a	2.23467	0.000304814
ENSMUSG00000042292	Mrtfa	1.4098	0.000310582
ENSMUSG00000030884	Uqcrc2	-1.87155	0.000314579
ENSMUSG00000032207	Lipc	-0.790355	0.000338337
ENSMUSG00000061474	Mrps36	-1.07295	0.000342265
ENSMUSG00000024955	Esrra	-1.43158	0.000344887
ENSMUSG00000027611	Procr	2.04744	0.000345762
ENSMUSG00000025473	Adam8	2.01842	0.000346491
ENSMUSG00000062933	Gm10123	-1.84588	0.000349317
ENSMUSG00000035561	Aldh1b1	0.992467	0.000349631
ENSMUSG00000022610	Mapk12	-1.67778	0.000354674
ENSMUSG00000108231	Gm4045	-2.26553	0.000355239
ENSMUSG00000024300	Myo1f	1.77065	0.000360635
ENSMUSG00000019577	Pdk4	-2.27201	0.000373248
ENSMUSG00000047810	Ccdc88b	2.22238	0.000373248
ENSMUSG00000025175	Fn3k	-1.51987	0.000382495
ENSMUSG00000055839	Elob	-0.88452	0.000382495
ENSMUSG00000051735	Rinl	1.65818	0.000385304
ENSMUSG00000008153	Clstn3	-1.50084	0.000385304
ENSMUSG00000047798	Cd300lf	1.96227	0.000389018
ENSMUSG00000046031	Calhm6	1.44817	0.000389018
ENSMUSG00000002416	Ndufb2	-1.86269	0.000414969
ENSMUSG00000071714	Csf2rb2	2.1535	0.000421347
ENSMUSG00000040952	Rps19	-1.68795	0.000425098
ENSMUSG00000026032	Ndufb3	-1.52268	0.00045492
ENSMUSG00000068083	Cyp2d40	-1.3777	0.000477042
ENSMUSG00000032051	Fdx1	-1.16703	0.000481637
ENSMUSG00000049988	Lrrc25	1.13572	0.00049006
ENSMUSG00000066153	Mup21	-1.92854	0.000502822
ENSMUSG00000024132	Eci1	-1.06566	0.000505092
ENSMUSG00000042249	Grk3	2.58597	0.000521254
ENSMUSG00000020774	Aspa	-2.03493	0.000544839
ENSMUSG00000074491	Clec4g	-1.82877	0.000544839
ENSMUSG00000017723	Wfdc2	-1.25854	0.000558491
ENSMUSG00000039168	Dap	1.12837	0.000568616
ENSMUSG00000037621	Atoh8	1.11834	0.000569594
ENSMUSG00000031838	Ifi30	1.3205	0.000582158
ENSMUSG00000005087	Cd44	1.88312	0.000588631
ENSMUSG00000043004	Gng2	1.94491	0.000588631
ENSMUSG00000057228	Aadat	-1.08248	0.000588631
ENSMUSG00000030711	Sult1a1	1.00093	0.000589572
ENSMUSG00000030278	Cidec	-2.17087	0.000591106
ENSMUSG00000108763	Gm36028	-2.09808	0.000605398
ENSMUSG00000063286	Gm8995	2.12118	0.000634775
ENSMUSG00000019256	Ahr	1.41497	0.000639452
ENSMUSG00000023224	Serping1	1.26765	0.000644997
ENSMUSG00000041567	Serpina12	-2.42102	0.00064557
ENSMUSG00000034330	Plcg2	1.65115	0.000670622
ENSMUSG00000036781	Rps27l	-1.81584	0.000677991
ENSMUSG00000021886	Gpr65	2.2107	0.000686221
ENSMUSG00000018507	Trpv2	1.69972	0.000694803
ENSMUSG00000054263	Lifr	-0.877414	0.000694952
ENSMUSG00000022010	Tsc22d1	-1.71034	0.00071598
ENSMUSG00000022868	Ahsg	0.937196	0.000720455
ENSMUSG00000030483	Cyp2b10	-1.87023	0.000758282
ENSMUSG00000051495	Irf2bp2	1.83955	0.000775125
ENSMUSG00000049303	Syt12	2.25805	0.000803969
ENSMUSG00000095362	Gm14325	-2.41759	0.000813576
ENSMUSG00000019232	Etnppl	-1.66877	0.000820545
ENSMUSG00000025893	Kbtbd3	-1.66563	0.000847213
ENSMUSG00000028648	Ndufs5	-1.24807	0.000870497
ENSMUSG00000034116	Vav1	1.67177	0.000877978
ENSMUSG00000043068	Fam89a	-1.39847	0.000877978
ENSMUSG00000039221	Rpl22l1	-2.10055	0.000890887
ENSMUSG00000038521	C1s1	0.692378	0.000903541
ENSMUSG00000032330	Cox7a2	-1.69867	0.000903541
ENSMUSG00000026417	Pigr	1.22943	0.00090759
ENSMUSG00000054072	Iigp1	1.27425	0.000920505
ENSMUSG00000042677	Zc3h12a	1.75881	0.000922545
ENSMUSG00000002661	Alkbh7	-1.71362	0.000922545
ENSMUSG00000063316	Rpl27	-1.44957	0.000943445
ENSMUSG00000028229	Rmdn1	-2.17275	0.00095042
ENSMUSG00000097354	2310001H17Rik	-1.69355	0.00095042
ENSMUSG00000020182	Ddc	-1.42607	0.000972833
ENSMUSG00000058099	Nfam1	1.69263	0.000972833
ENSMUSG00000024349	Tmem173	1.73291	0.000975666
ENSMUSG00000029752	Asns	1.76626	0.00097807
ENSMUSG00000022875	Kng1	0.950278	0.000993573
ENSMUSG00000063275	Hacd1	-1.0645	0.00101124
ENSMUSG00000039202	Abhd2	1.86582	0.00102999
ENSMUSG00000021594	Srd5a1	-0.955513	0.00102999
ENSMUSG00000038642	Ctss	1.13483	0.00104496
ENSMUSG00000031930	Wwp2	0.923403	0.00104496
ENSMUSG00000071014	Ndufb6	-1.92911	0.00104496
ENSMUSG00000048440	Cyp4f16	1.37459	0.00104496
ENSMUSG00000020674	Pxdn	-1.26662	0.00104496
ENSMUSG00000030004	Nat8	-1.12171	0.00110493
ENSMUSG00000030341	Tnfrsf1a	1.1982	0.00110493
ENSMUSG00000038690	Atp5j2	-1.63567	0.00111372
ENSMUSG00000034591	Slc41a2	1.74666	0.00111372
ENSMUSG00000034855	Cxcl10	1.69409	0.00111372
ENSMUSG00000071866	Ppia	-1.53893	0.00112459
ENSMUSG00000034422	Parp14	1.3191	0.00115297
ENSMUSG00000031665	Sall1	1.22347	0.00115998
ENSMUSG00000025731	Mettl26	-0.863903	0.00116048
ENSMUSG00000072115	Ang	1.58314	0.00118299
ENSMUSG00000026489	Coq8a	-1.5221	0.0012014
ENSMUSG00000001663	Gstt1	-1.21136	0.00121826
ENSMUSG00000024910	Ctsw	2.37592	0.00123946
ENSMUSG00000031004	Mki67	1.6367	0.00125626
ENSMUSG00000026600	Soat1	1.1821	0.00126287
ENSMUSG00000044502	Bod1	-1.04845	0.00127144
ENSMUSG00000073411	H2-D1	1.09258	0.00127267
ENSMUSG00000047228	A2ml1	1.67938	0.00128123
ENSMUSG00000031782	Coq9	-1.48687	0.00128201
ENSMUSG00000054855	Rnd1	0.919976	0.00128272
ENSMUSG00000024254	Abcg8	0.875876	0.00131233
ENSMUSG00000016252	Atp5e	-2.03954	0.00132312
ENSMUSG00000008845	Cd163	1.46554	0.00132504
ENSMUSG00000025651	Uqcrc1	-0.966191	0.00133154
ENSMUSG00000020163	Uqcr11	-1.41455	0.00133625
ENSMUSG00000024737	Slc15a3	1.23023	0.00134457
ENSMUSG00000026623	Lpgat1	1.30627	0.00134878
ENSMUSG00000041515	Irf8	1.19514	0.00134878
ENSMUSG00000056091	St3gal5	0.732683	0.00134878
ENSMUSG00000053898	Ech1	-0.975146	0.00135262
ENSMUSG00000059534	Uqcr10	-1.75063	0.00135346
ENSMUSG00000046818	Ddit4l	-3.14273	0.00138554
ENSMUSG00000030659	Nucb2	1.46085	0.00138799
ENSMUSG00000032285	Dnaja4	-1.62376	0.00139963
ENSMUSG00000042210	Abhd14a	-0.905909	0.00140698
ENSMUSG00000078350	Smim1	-1.78914	0.00141343
ENSMUSG00000076281	Gm24270	-1.45139	0.00143751
ENSMUSG00000091898	Tnnc1	-3.419	0.00146533
ENSMUSG00000039529	Atp8b1	0.841578	0.0014682
ENSMUSG00000027406	Idh3b	-1.26972	0.0014776
ENSMUSG00000078921	Tgtp2	2.4208	0.00148042
ENSMUSG00000062181	Ces3b	-0.906199	0.00148042
ENSMUSG00000035811	Ugt2b35	-1.75989	0.00148042
ENSMUSG00000090137	Uba52	-1.73155	0.00148339
ENSMUSG00000018599	Mief2	-1.1531	0.00149211
ENSMUSG00000018102	Hist1h2bc	-1.01653	0.00149244
ENSMUSG00000017718	Afmid	-1.28787	0.00149728
ENSMUSG00000050608	Micos10	-1.50798	0.00151143
ENSMUSG00000035929	H2-Q4	1.28932	0.00151757
ENSMUSG00000022193	Psmb5	-1.4449	0.00154745
ENSMUSG00000031818	Cox4i1	-1.5428	0.00154745
ENSMUSG00000030378	Sult2a8	-2.0408	0.00156378
ENSMUSG00000029298	Gbp9	1.69326	0.00158346
ENSMUSG00000044813	Shb	0.847473	0.00158355
ENSMUSG00000028378	Ptgr1	-1.1991	0.00160016
ENSMUSG00000018770	Atp5g3	-1.39062	0.00161068
ENSMUSG00000045107	Saysd1	-1.45563	0.00161068
ENSMUSG00000115919	Gm31583	-1.17271	0.00161068
ENSMUSG00000024736	Tmem132a	2.10038	0.00161068
ENSMUSG00000038224	Serpinf2	0.824986	0.00162544
ENSMUSG00000046916	Myct1	-1.74285	0.00163577
ENSMUSG00000006717	Acot13	-1.49707	0.00165365
ENSMUSG00000074754	Smim26	-1.86209	0.00166797
ENSMUSG00000037916	Ndufv1	-1.21859	0.00167654
ENSMUSG00000019088	Dnase1l1	-1.51143	0.00169189
ENSMUSG00000051506	Wdfy4	1.8037	0.00170282
ENSMUSG00000028893	Sesn2	1.52076	0.00172558
ENSMUSG00000034595	Ppp1r18	1.3026	0.00174356
ENSMUSG00000027131	Emc4	-1.5384	0.00184197
ENSMUSG00000030498	Gas2	-2.11006	0.00187001
ENSMUSG00000022498	Txndc11	0.850149	0.00190617
ENSMUSG00000021947	Cryl1	-1.12662	0.00191044
ENSMUSG00000017493	Igfbp4	0.954729	0.00196607
ENSMUSG00000036199	Ndufa13	-0.845336	0.00196607
ENSMUSG00000066071	Cyp4a12a	-1.84769	0.00199317
ENSMUSG00000016024	Lbp	1.5776	0.00199586
ENSMUSG00000035686	Thrsp	-2.0642	0.00201181
ENSMUSG00000020788	Atp2a3	2.7651	0.00202742
ENSMUSG00000038462	Uqcrfs1	-1.15041	0.00202984
ENSMUSG00000024084	Qpct	-1.62132	0.00203772
ENSMUSG00000025277	Abhd6	-0.848935	0.00204665
ENSMUSG00000024851	Pitpnm1	1.14139	0.00204973
ENSMUSG00000030413	Pglyrp1	2.01904	0.00207201
ENSMUSG00000031791	Tmem38a	-3.37439	0.00207435
ENSMUSG00000037022	Mmaa	-1.13843	0.00207435
ENSMUSG00000070031	Sp140	1.33945	0.00210657
ENSMUSG00000054434	Tmem120b	-1.13013	0.00211005
ENSMUSG00000053113	Socs3	1.88149	0.00211523
ENSMUSG00000025366	Esyt1	0.857992	0.00212691
ENSMUSG00000042429	Adora1	0.986566	0.00212691
ENSMUSG00000031596	Slc7a2	0.859731	0.00213431
ENSMUSG00000025781	Atp5c1	-1.24227	0.00214763
ENSMUSG00000073412	Lst1	1.3102	0.00216448
ENSMUSG00000042978	Sbk1	1.57803	0.00216717
ENSMUSG00000009927	Rps25	-1.73774	0.00217366
ENSMUSG00000087579	Hectd2os	-2.76588	0.00217489
ENSMUSG00000031879	Ciao2b	-1.31174	0.00222188
ENSMUSG00000027947	Il6ra	2.26319	0.00225819
ENSMUSG00000045394	Epcam	-2.09164	0.00231207
ENSMUSG00000014313	Cox6c	-1.34949	0.00231278
ENSMUSG00000023367	Tmem176a	1.23892	0.00234937
ENSMUSG00000040112	Mrps35	-1.11344	0.00236476
ENSMUSG00000023087	Noct	1.42222	0.00236476
ENSMUSG00000021136	Smoc1	1.14985	0.00238776
ENSMUSG00000081485	Gm12338	-1.41319	0.00238776
ENSMUSG00000026288	Inpp5d	1.89499	0.00240822
ENSMUSG00000004207	Psap	0.886914	0.00240929
ENSMUSG00000032314	Etfa	-1.44855	0.00241846
ENSMUSG00000000563	Atp5f1	-1.67795	0.00245498
ENSMUSG00000050708	Ftl1	-1.07017	0.00246279
ENSMUSG00000035697	Arhgap45	1.24718	0.00247591
ENSMUSG00000082292	Gm12250	2.05717	0.00248547
ENSMUSG00000006529	Itih1	0.761237	0.00251171
ENSMUSG00000022220	Adcy4	1.25769	0.00251509
ENSMUSG00000022452	Smdt1	-1.15939	0.00251509
ENSMUSG00000035385	Ccl2	1.74215	0.00251688
ENSMUSG00000071379	Hpcal1	0.978702	0.00251688
ENSMUSG00000034926	Dhcr24	1.55777	0.00253042
ENSMUSG00000040152	Thbs1	2.06897	0.00253042
ENSMUSG00000020186	Csrp2	-1.16358	0.0025469
ENSMUSG00000000782	Tcf7	1.39198	0.00256229
ENSMUSG00000004707	Ly9	1.69236	0.00256318
ENSMUSG00000106352	5033403H07Rik	-1.85231	0.00256318
ENSMUSG00000044786	Zfp36	1.7698	0.00260367
ENSMUSG00000027076	Timm10	-1.80769	0.00262037
ENSMUSG00000105315	Gm18635	-1.50008	0.00262156
ENSMUSG00000016503	Gtf3a	-1.68136	0.00262156
ENSMUSG00000028843	Sh3bgrl3	1.66275	0.00264021
ENSMUSG00000021606	Ndufs6	-1.45793	0.00264835
ENSMUSG00000052392	Acot4	0.933896	0.00266665
ENSMUSG00000104459	Gm37824	1.46171	0.00268735
ENSMUSG00000027313	Chac1	2.01052	0.00269908
ENSMUSG00000002635	Pdcd2l	-1.22541	0.00275053
ENSMUSG00000033685	Ucp2	1.65163	0.00276122
ENSMUSG00000061477	Rps7	-1.54305	0.00276553
ENSMUSG00000038845	Phb	-1.45554	0.00277456
ENSMUSG00000001729	Akt1	0.809415	0.00278542
ENSMUSG00000032459	Mrps22	-1.46417	0.00279183
ENSMUSG00000031059	Ndufb11	-1.14689	0.00279286
ENSMUSG00000039001	Rps21	-1.6918	0.00279286
ENSMUSG00000020526	Znhit3	-2.09132	0.00279286
ENSMUSG00000063558	Aox1	-0.964672	0.00281072
ENSMUSG00000029656	C8b	-1.32802	0.00281072
ENSMUSG00000003380	Rabac1	-0.737016	0.00281072
ENSMUSG00000058704	Memo1	-1.43625	0.00292614
ENSMUSG00000024309	Pfdn6	-0.943733	0.00292762
ENSMUSG00000048731	Ggnbp1	-1.1806	0.00292762
ENSMUSG00000030126	Tmcc1	0.884977	0.00293742
ENSMUSG00000059714	Flot1	0.822312	0.00295662
ENSMUSG00000036155	Mgat5	1.44661	0.00296668
ENSMUSG00000023132	Gzma	1.90416	0.0029669
ENSMUSG00000012483	Rpa3	-2.03939	0.0029734
ENSMUSG00000049037	Clec4a1	2.04916	0.00299209
ENSMUSG00000022235	Cmbl	-1.38041	0.00299506
ENSMUSG00000021764	Ndufs4	-1.65399	0.00299506
ENSMUSG00000022550	Adck5	-1.05977	0.00299506
ENSMUSG00000025732	Mcrip2	-1.21467	0.0029973
ENSMUSG00000023122	Sult1c2	-1.79694	0.00311147
ENSMUSG00000059734	Ndufs8	-1.05215	0.00312053
ENSMUSG00000026395	Ptprc	1.26923	0.00312242
ENSMUSG00000020307	Cdc34	-1.17754	0.00312242
ENSMUSG00000038155	Gstp2	-1.27257	0.00315754
ENSMUSG00000021996	Esd	-1.51149	0.00316609
ENSMUSG00000007594	Hapln4	1.53555	0.00318867
ENSMUSG00000060147	Serpinb6a	-1.38642	0.00319584
ENSMUSG00000020889	Nr1d1	1.16034	0.00325415
ENSMUSG00000079057	Cyp4v3	-0.733837	0.00328729
ENSMUSG00000032279	Idh3a	-0.885749	0.00328729
ENSMUSG00000019158	Tmem160	-1.00993	0.00328729
ENSMUSG00000034729	Mrps10	-1.4413	0.00328729
ENSMUSG00000021361	Tmem14c	-1.62663	0.00332265
ENSMUSG00000037405	Icam1	1.01572	0.00332339
ENSMUSG00000030103	Bhlhe40	1.12027	0.00338653
ENSMUSG00000008540	Mgst1	-1.32457	0.00338653
ENSMUSG00000050445	Cyp8b1	-1.40769	0.0034028
ENSMUSG00000097691	9030616G12Rik	-2.25139	0.00342332
ENSMUSG00000073676	Hspe1	-1.74751	0.00342332
ENSMUSG00000036655	Colec11	-0.97208	0.0034394
ENSMUSG00000031570	Plpp5	0.979289	0.00346194
ENSMUSG00000026921	Egfl7	-1.22386	0.00347268
ENSMUSG00000046688	Tifa	1.1194	0.0034785
ENSMUSG00000070348	Ccnd1	1.20333	0.00349386
ENSMUSG00000095325	Zfp870	-1.33421	0.00349729
ENSMUSG00000062515	Fabp4	-2.38594	0.00352466
ENSMUSG00000024208	Uqcc2	-1.52188	0.00352466
ENSMUSG00000104520	Gm37336	-2.11864	0.0035652
ENSMUSG00000019761	Krt10	-1.43503	0.00360791
ENSMUSG00000024440	Pcdh12	-1.68908	0.00365652
ENSMUSG00000044378	Slc15a5	-1.39089	0.00365958
ENSMUSG00000064179	Tnnt1	-2.83538	0.00369599
ENSMUSG00000026980	Ly75	1.40757	0.00371249
ENSMUSG00000058818	Pirb	1.24478	0.0037305
ENSMUSG00000021079	Timm9	-1.37658	0.00376181
ENSMUSG00000025350	Rdh5	0.905833	0.00378308
ENSMUSG00000100094	1810008I18Rik	-1.49623	0.00379291
ENSMUSG00000029802	Abcg2	-1.20987	0.00379555
ENSMUSG00000024925	Rnaseh2c	-0.838568	0.00388309
ENSMUSG00000029153	Ociad2	-1.28665	0.00393754
ENSMUSG00000022450	Ndufa6	-0.975174	0.00403891
ENSMUSG00000042745	Id1	-1.39911	0.00403891
ENSMUSG00000047215	Rpl9	-1.70237	0.0040539
ENSMUSG00000006378	Gcat	-0.892488	0.00411679
ENSMUSG00000029632	Ndufa4	-1.64654	0.00414132
ENSMUSG00000045917	Tmem268	0.879634	0.00414879
ENSMUSG00000067279	Ppp1r3c	-1.83588	0.00420409
ENSMUSG00000002014	Ssr4	-1.25545	0.00420409
ENSMUSG00000057897	Camk2b	1.10117	0.00421765
ENSMUSG00000026678	Rgs5	-1.13906	0.00424236
ENSMUSG00000027750	Postn	1.69401	0.00424362
ENSMUSG00000022751	Nit2	-1.63621	0.00425673
ENSMUSG00000044734	Serpinb1a	-1.235	0.0042716
ENSMUSG00000043740	B430306N03Rik	1.38794	0.00429045
ENSMUSG00000020623	Map2k6	-1.20439	0.00430321
ENSMUSG00000074151	Nlrc5	1.47512	0.00431944
ENSMUSG00000046532	Ar	1.7412	0.00436408
ENSMUSG00000049960	Mrps16	-1.45459	0.00436408
ENSMUSG00000022956	Atp5o	-1.3663	0.00437038
ENSMUSG00000031389	Arhgap4	1.63558	0.00437038
ENSMUSG00000000957	Mmp14	1.4841	0.00437217
ENSMUSG00000036908	Unc93b1	0.985132	0.00440033
ENSMUSG00000005233	Spc25	-1.94572	0.00440033
ENSMUSG00000024953	Prdx5	-1.25238	0.00441176
ENSMUSG00000061787	Rps17	-1.09165	0.00441643
ENSMUSG00000029260	Ugt2b34	-1.00207	0.00442689
ENSMUSG00000032011	Thy1	2.70458	0.00443623
ENSMUSG00000001666	Ddt	-1.44653	0.00444816
ENSMUSG00000002602	Axl	1.02528	0.00448315
ENSMUSG00000023939	Mrpl14	-1.45386	0.00452006
ENSMUSG00000022354	Ndufb9	-1.78153	0.0045389
ENSMUSG00000026000	Lancl1	-1.469	0.00467339
ENSMUSG00000028398	Dmac1	-1.28041	0.00467339
ENSMUSG00000051978	Erich1	-1.5561	0.00467339
ENSMUSG00000070436	Serpinh1	-1.1555	0.00467339
ENSMUSG00000010362	Rdm1	-1.79686	0.00468785
ENSMUSG00000031827	Cotl1	1.1897	0.0047168
ENSMUSG00000072774	Zfp951	-1.85894	0.00471759
ENSMUSG00000025270	Alas2	-1.39381	0.00471759
ENSMUSG00000020022	Ndufa12	-0.848242	0.00471759
ENSMUSG00000030047	Arhgap25	1.24537	0.00471759
ENSMUSG00000000171	Sdhd	-1.9732	0.00472782
ENSMUSG00000033565	Rbfox2	0.995414	0.00472782
ENSMUSG00000097415	AU020206	1.88224	0.00473371
ENSMUSG00000030359	Pzp	1.47861	0.00483185
ENSMUSG00000078763	Slfn1	1.84263	0.00485683
ENSMUSG00000021133	Susd6	1.24114	0.00489317
ENSMUSG00000026768	Itga8	-2.17907	0.00490434
ENSMUSG00000055538	Zcchc24	1.22658	0.00491621
ENSMUSG00000028859	Csf3r	2.76872	0.00491621
ENSMUSG00000038422	Hdhd3	-1.23486	0.0049163
ENSMUSG00000030869	Ndufab1	-0.923345	0.00499745
ENSMUSG00000023020	Cox14	-1.60999	0.00499745
ENSMUSG00000040017	Saa4	1.38472	0.00502099
ENSMUSG00000031441	Atp11a	2.18837	0.00502099
ENSMUSG00000025894	Aasdhppt	-1.54913	0.00503774
ENSMUSG00000042228	Lyn	0.70939	0.00503774
ENSMUSG00000114247	Gm32063	-1.52215	0.00509023
ENSMUSG00000020914	Top2a	1.18082	0.00512407
ENSMUSG00000031950	Gabarapl2	-1.85438	0.00519604
ENSMUSG00000022032	Scara5	1.30074	0.005259
ENSMUSG00000007739	Cct4	-1.51079	0.00527235
ENSMUSG00000030124	Lag3	-1.57465	0.00528998
ENSMUSG00000024421	Lama3	-1.29047	0.00529044
ENSMUSG00000021930	Spryd7	-1.56114	0.00543044
ENSMUSG00000060044	Tmem26	1.64084	0.00546114
ENSMUSG00000039620	Trmt9b	-1.36476	0.00546826
ENSMUSG00000035885	Cox8a	-0.789862	0.00548705
ENSMUSG00000021290	Atp5mpl	-1.52447	0.00551511
ENSMUSG00000105879	Gm6204	-2.34995	0.00553072
ENSMUSG00000034108	Ccs	-0.885874	0.00554074
ENSMUSG00000036110	Slc17a2	-0.74911	0.00556843
ENSMUSG00000031207	Msn	1.49411	0.00558177
ENSMUSG00000050856	Atp5k	-1.60292	0.00558843
ENSMUSG00000020589	Fam49a	1.43236	0.00565257
ENSMUSG00000026177	Slc11a1	0.90035	0.00566115
ENSMUSG00000075704	Txnrd2	-0.768593	0.00566372
ENSMUSG00000009621	Vav2	1.2609	0.00567766
ENSMUSG00000042737	Dpm3	-1.53154	0.00567766
ENSMUSG00000049124	Gm8186	-1.54496	0.0057266
ENSMUSG00000059278	Naa38	-1.24306	0.00574246
ENSMUSG00000020544	Cox11	-1.81577	0.00577966
ENSMUSG00000025647	Shisa5	1.17479	0.00579264
ENSMUSG00000071715	Ncf4	1.2918	0.0058015
ENSMUSG00000057130	Txnl4a	-1.07566	0.0058015
ENSMUSG00000027351	Spred1	0.933296	0.00582673
ENSMUSG00000023043	Krt18	0.968324	0.00583473
ENSMUSG00000061751	Kalrn	1.07355	0.00586262
ENSMUSG00000054619	Mettl7a1	-1.21559	0.00591647
ENSMUSG00000041025	Iffo2	1.06267	0.00593458
ENSMUSG00000071711	Mpst	-0.833065	0.00593547
ENSMUSG00000048164	Gm7204	-1.60044	0.00594447
ENSMUSG00000020604	Arsg	-1.81405	0.00595927
ENSMUSG00000027487	Cdk5rap1	-1.70053	0.00595927
ENSMUSG00000061808	Ttr	-0.602769	0.00595927
ENSMUSG00000075486	Commd6	-1.34689	0.00601475
ENSMUSG00000016344	Ppdpf	-0.74855	0.00603022
ENSMUSG00000018774	Cd68	1.1077	0.00603022
ENSMUSG00000006315	Tmem147	-1.31729	0.00604448
ENSMUSG00000060923	Acyp2	-1.41598	0.00624454
ENSMUSG00000000673	Haao	-1.40027	0.00625245
ENSMUSG00000072772	Grcc10	-1.40868	0.00632349
ENSMUSG00000030057	Cnbp	-1.35106	0.0063355
ENSMUSG00000031231	Cox7b	-1.58005	0.00634916
ENSMUSG00000008822	Acyp1	-1.71096	0.00635712
ENSMUSG00000002825	Qtrt1	-1.0192	0.00638605
ENSMUSG00000037349	Nudt22	-0.990447	0.00641337
ENSMUSG00000042670	Immp1l	-1.98724	0.00646401
ENSMUSG00000019143	Hars2	-1.70011	0.00646901
ENSMUSG00000024181	Mrpl28	-1.60599	0.00646901
ENSMUSG00000031886	Ces2e	-1.71674	0.00649855
ENSMUSG00000030744	Rps3	-1.75032	0.00655129
ENSMUSG00000090266	Mettl23	-1.78563	0.00655138
ENSMUSG00000025764	Jade1	0.797399	0.00655138
ENSMUSG00000014856	Tmem208	-1.8058	0.00658525
ENSMUSG00000020444	Guk1	-1.63842	0.00663295
ENSMUSG00000064294	Aox3	-0.695746	0.00663295
ENSMUSG00000044986	Tst	-0.763573	0.00663295
ENSMUSG00000037254	Itih2	0.998811	0.00663363
ENSMUSG00000062070	Pgk1	-1.84965	0.00666225
ENSMUSG00000074578	Zfas1	-2.17906	0.00666225
ENSMUSG00000027384	Ndufaf5	-1.6485	0.00666225
ENSMUSG00000062960	Kdr	-1.38889	0.00668355
ENSMUSG00000021453	Gadd45g	1.54156	0.00670415
ENSMUSG00000038936	Sccpdh	-1.2758	0.0067164
ENSMUSG00000041650	Pcca	-1.58461	0.00672282
ENSMUSG00000011305	Plin5	-0.89293	0.00672282
ENSMUSG00000020268	Lyrm7	-1.2432	0.00672282
ENSMUSG00000070704	Ugt2b36	-1.55272	0.00673229
ENSMUSG00000024065	Ehd3	-1.06693	0.00674003
ENSMUSG00000045551	Fpr1	1.36686	0.00674003
ENSMUSG00000063800	Prpf38a	-1.94718	0.00676394
ENSMUSG00000080921	Rpl38-ps2	-1.0282	0.00676394
ENSMUSG00000039286	Fndc3b	1.45817	0.00685964
ENSMUSG00000040883	Tmem205	-0.702754	0.00697089
ENSMUSG00000002603	Tgfb1	1.07048	0.00697089
ENSMUSG00000046949	Nqo2	-1.22237	0.00700998
ENSMUSG00000003955	Fam162a	-1.28586	0.00704437
ENSMUSG00000062006	Rpl34	-1.77343	0.00705206
ENSMUSG00000042213	Zfand4	-1.55214	0.00709597
ENSMUSG00000059325	Hopx	-1.2829	0.00710342
ENSMUSG00000035351	Nup37	-1.19022	0.00710732
ENSMUSG00000074521	Gm14327	-1.93395	0.00723899
ENSMUSG00000034785	Dio1	-1.36108	0.00725362
ENSMUSG00000022636	Alcam	0.65827	0.00726603
ENSMUSG00000052738	Suclg1	-1.51734	0.0073882
ENSMUSG00000021607	Mrpl36	-0.633369	0.00739378
ENSMUSG00000046909	Tefm	-1.70189	0.00739412
ENSMUSG00000070565	Rasal2	-1.15102	0.00740251
ENSMUSG00000020485	Supt4a	-1.66182	0.00742809
ENSMUSG00000038803	Ost4	-1.403	0.00743626
ENSMUSG00000112249	Gm30262	-0.931058	0.00743955
ENSMUSG00000031165	Was	1.40999	0.00745057
ENSMUSG00000039585	Myo9a	1.33992	0.00745057
ENSMUSG00000049760	Micos13	-1.72145	0.00752626
ENSMUSG00000105096	Gbp10	1.50772	0.00754328
ENSMUSG00000069744	Psmb3	-0.764512	0.00756221
ENSMUSG00000028008	Asic5	-1.88905	0.0075806
ENSMUSG00000036751	Cox6b1	-1.3668	0.0075962
ENSMUSG00000041261	Car8	-1.49962	0.00761998
ENSMUSG00000013701	Timm23	-1.69945	0.00771542
ENSMUSG00000032816	Igdcc4	3.31766	0.00771542
ENSMUSG00000032766	Gng11	-1.33654	0.00778775
ENSMUSG00000078570	1110065P20Rik	-1.7704	0.00781244
ENSMUSG00000029413	Naaa	1.45274	0.00781244
ENSMUSG00000063179	Pstk	-1.55691	0.00781473
ENSMUSG00000028127	Abcd3	-0.970182	0.00781754
ENSMUSG00000059588	Calcrl	-1.25332	0.00786039
ENSMUSG00000020372	Rack1	-1.4538	0.00797494
ENSMUSG00000020272	Stk10	1.48637	0.00797494
ENSMUSG00000028064	Sema4a	1.28117	0.00800807
ENSMUSG00000110841	Gpx4-ps2	-1.59477	0.00802739
ENSMUSG00000028992	Nmnat1	-1.39067	0.00806884
ENSMUSG00000078597	Cyp4a12b	-2.17645	0.00814484
ENSMUSG00000036887	C1qa	0.782325	0.00819693
ENSMUSG00000070661	Rnf186	-1.49713	0.00829119
ENSMUSG00000028447	Dctn3	-1.45287	0.0083071
ENSMUSG00000026430	Rassf5	1.47708	0.00833346
ENSMUSG00000025173	Wdr45b	-1.10122	0.00833538
ENSMUSG00000020460	Rps27a	-1.34024	0.00835119
ENSMUSG00000024066	Xdh	0.720975	0.00841002
ENSMUSG00000024036	Slc37a1	2.27784	0.00844662
ENSMUSG00000025089	Gfra1	1.0893	0.00846074
ENSMUSG00000058291	Zfp68	-1.33088	0.00849673
ENSMUSG00000032554	Trf	0.85829	0.00849673
ENSMUSG00000028470	Hint2	-0.834587	0.00849909
ENSMUSG00000022370	Mrpl13	-1.45593	0.00849909
ENSMUSG00000006289	Osgep	-0.959806	0.00849961
ENSMUSG00000059897	Zfp930	-1.64653	0.00852799
ENSMUSG00000075415	Fnbp1	1.31454	0.00852856
ENSMUSG00000040034	Nup43	-1.37721	0.00854347
ENSMUSG00000034936	Arl4d	1.24804	0.00854347
ENSMUSG00000100691	2010320M18Rik	-1.24443	0.00855635
ENSMUSG00000098014	Gm26967	-1.74634	0.00855635
ENSMUSG00000002769	Gnmt	-1.89577	0.00856211
ENSMUSG00000018171	Vmp1	-1.59373	0.00864378
ENSMUSG00000002728	Naa20	-1.2053	0.0086763
ENSMUSG00000028416	Bag1	-0.953844	0.00869967
ENSMUSG00000002064	Sdf2	-1.4967	0.00871264
ENSMUSG00000021213	Akr1c13	-1.66962	0.00871412
ENSMUSG00000037894	H2afz	-1.76198	0.00871599
ENSMUSG00000036885	Arhgef26	1.19851	0.00871599
ENSMUSG00000004665	Cnn2	1.06613	0.0087808
ENSMUSG00000028411	Aptx	-1.15967	0.00893963
ENSMUSG00000015806	Qdpr	-1.33915	0.00895302
ENSMUSG00000015092	Edf1	-0.76981	0.00902264
ENSMUSG00000040612	Ildr2	1.63844	0.00909524
ENSMUSG00000021967	Mrpl57	-1.47442	0.00915429
ENSMUSG00000022404	Slc25a17	-1.20784	0.00915429
ENSMUSG00000062624	Cyp2c67	-1.17179	0.00916027
ENSMUSG00000020000	Moxd1	-2.206	0.00919498
ENSMUSG00000051518	Rps19bp1	-0.956419	0.00925585
ENSMUSG00000066233	Tmem42	-1.37699	0.00925585
ENSMUSG00000017778	Cox7c	-1.22367	0.00930244
ENSMUSG00000030681	Mvp	1.38093	0.00935837
ENSMUSG00000040564	Apoc1	-1.16039	0.00936422
ENSMUSG00000022853	Ehhadh	-1.40187	0.00938166
ENSMUSG00000015083	C8g	-1.39122	0.00938166
ENSMUSG00000095588	Gm12350	-1.49844	0.00944059
ENSMUSG00000025204	Ndufb8	-1.71871	0.00949392
ENSMUSG00000029591	Ung	0.931794	0.00949392
ENSMUSG00000028480	Glipr2	1.52159	0.00950633
ENSMUSG00000023176	Cpn2	1.22382	0.00950668
ENSMUSG00000046352	Gjb2	1.04408	0.00957934
ENSMUSG00000053768	Chchd3	-0.697828	0.00962228
ENSMUSG00000042462	Dctpp1	-1.38408	0.00969785
ENSMUSG00000021496	Pcbd2	-1.48174	0.00969785
ENSMUSG00000040213	Kyat3	-1.38046	0.00973169
ENSMUSG00000030536	Iqgap1	1.06096	0.00977211
ENSMUSG00000028011	Tdo2	-1.45179	0.00994252
ENSMUSG00000043445	Pgp	-0.984659	0.00995383
ENSMUSG00000033684	Qsox1	0.756517	0.00998777
ENSMUSG00000028385	Snx30	1.08208	0.0100064
ENSMUSG00000059363	Fxn	-1.40695	0.0100064
ENSMUSG00000030225	Dera	-1.26932	0.0100064
ENSMUSG00000036216	Leap2	-1.90782	0.0100081
ENSMUSG00000040824	Snrpd2	-0.927649	0.0100081
ENSMUSG00000026655	Fam107b	0.749282	0.0100081
ENSMUSG00000045954	Cavin2	-1.34558	0.0100081
ENSMUSG00000098234	Snhg6	-1.62245	0.01001
ENSMUSG00000110156	Gm42067	-1.49274	0.0101268
ENSMUSG00000020477	Mrps24	-1.21497	0.0101394
ENSMUSG00000004667	Polr2e	-1.2394	0.0101485
ENSMUSG00000027398	Il1b	1.41416	0.0101659
ENSMUSG00000030272	Camk1	-0.976315	0.0101999
ENSMUSG00000026895	Ndufa8	-1.11888	0.0102044
ENSMUSG00000022292	Rrm2b	-1.29799	0.0102445
ENSMUSG00000039178	Tbc1d19	1.41011	0.0102646
ENSMUSG00000037847	Nmrk1	-1.14296	0.0103116
ENSMUSG00000052605	Isoc2b	-1.00593	0.0103483
ENSMUSG00000021583	Erap1	0.640921	0.0104063
ENSMUSG00000000552	Zfp385a	1.44506	0.0104063
ENSMUSG00000030008	Pradc1	-1.1339	0.0104063
ENSMUSG00000026874	Hc	1.12045	0.0104063
ENSMUSG00000035711	Dok3	1.353	0.0104063
ENSMUSG00000037361	Sf3b6	-1.54094	0.0104063
ENSMUSG00000060591	Ifitm2	0.910119	0.0104069
ENSMUSG00000036918	Ttc7	1.04004	0.0104069
ENSMUSG00000025393	Atp5b	-1.16817	0.0104069
ENSMUSG00000058267	Mrps14	-0.846839	0.0104434
ENSMUSG00000030842	Lamtor1	-0.965848	0.0104434
ENSMUSG00000040128	Pnrc1	1.12376	0.0105603
ENSMUSG00000094806	Cyp2d10	-0.821564	0.0106234
ENSMUSG00000027800	Tm4sf1	-1.3999	0.0107734
ENSMUSG00000046814	Gchfr	-1.62802	0.010826
ENSMUSG00000029279	Brdt	-1.58255	0.0108494
ENSMUSG00000022881	Rfc4	-1.49173	0.0108601
ENSMUSG00000029815	Malsu1	-1.5145	0.0108848
ENSMUSG00000091803	Cox16	-1.7533	0.0109171
ENSMUSG00000057236	Rbbp4	-1.48125	0.0109336
ENSMUSG00000020326	Ccng1	-0.805014	0.0109498
ENSMUSG00000020116	Pno1	-1.12297	0.0110767
ENSMUSG00000019437	Tlcd1	-0.925657	0.0110767
ENSMUSG00000112539	Gm40787	-2.2464	0.0110767
ENSMUSG00000048368	Omd	-1.61676	0.0110902
ENSMUSG00000024887	Asah2	1.11053	0.0112011
ENSMUSG00000024042	Sik1	1.62828	0.011211
ENSMUSG00000102091	Olfr1034	1.03234	0.011211
ENSMUSG00000030793	Pycard	1.37929	0.0112791
ENSMUSG00000025937	Lactb2	-0.955652	0.0112791
ENSMUSG00000043832	Clec4a3	1.19845	0.0113347
ENSMUSG00000008683	Rps15a	-1.36979	0.0113347
ENSMUSG00000029810	Tmem176b	1.1541	0.0113713
ENSMUSG00000012405	Rpl15	-1.052	0.011479
ENSMUSG00000021948	Prkcd	1.32964	0.011496
ENSMUSG00000021116	Eif2s1	-1.49372	0.011499
ENSMUSG00000051853	Arf3	1.11045	0.0115893
ENSMUSG00000071528	Atp5md	-1.70761	0.0115949
ENSMUSG00000026621	Marc1	-1.40295	0.0116527
ENSMUSG00000000385	Tmprss2	1.12359	0.0116527
ENSMUSG00000089889	0610040B10Rik	-1.52307	0.011658
ENSMUSG00000005674	Tomm40l	-1.79831	0.011658
ENSMUSG00000058351	Smim4	-1.49883	0.011658
ENSMUSG00000087260	Lamtor5	-1.31699	0.01174
ENSMUSG00000054191	Klf1	1.25643	0.0117479
ENSMUSG00000003053	Cyp2c29	-0.997717	0.0118057
ENSMUSG00000038351	Sgsm2	1.38025	0.0118057
ENSMUSG00000061518	Cox5b	-0.960341	0.0118246
ENSMUSG00000063268	Parp10	1.20521	0.0118272
ENSMUSG00000009654	Oit3	-1.27525	0.0118272
ENSMUSG00000063856	Gpx1	-1.3333	0.0118272
ENSMUSG00000032381	Ciao2a	-1.61307	0.0118553
ENSMUSG00000051339	2900026A02Rik	1.38314	0.0118845
ENSMUSG00000053158	Fes	1.17472	0.0119
ENSMUSG00000025486	Sirt3	-1.55725	0.0119203
ENSMUSG00000028998	Tomm7	-1.14856	0.0119203
ENSMUSG00000026295	Spp2	-1.04852	0.0119247
ENSMUSG00000026281	Dtymk	-1.12981	0.0119706
ENSMUSG00000060152	Pop5	-1.07272	0.0119706
ENSMUSG00000078713	Tomm5	-1.72714	0.0120058
ENSMUSG00000019478	Rab4a	0.757408	0.0120568
ENSMUSG00000006711	D130043K22Rik	-1.76589	0.0120849
ENSMUSG00000010025	Aldh3a2	-0.766411	0.0120849
ENSMUSG00000024990	Rbp4	-0.958062	0.0121699
ENSMUSG00000020541	Tom1l1	-0.746362	0.0121883
N_multimapping	NA	-0.795688	0.0122312
ENSMUSG00000027397	Slc20a1	1.00481	0.0122502
ENSMUSG00000009863	Sdhb	-1.04682	0.0123154
ENSMUSG00000059089	Fcgr4	1.40028	0.012658
ENSMUSG00000025869	Nop16	-1.09278	0.0126654
ENSMUSG00000039997	Ifi203	1.25945	0.0126654
ENSMUSG00000025940	Tmem70	-1.46757	0.0127772
ENSMUSG00000069793	Slfn9	1.50855	0.0127878
ENSMUSG00000055200	Sertad3	-1.41207	0.012815
ENSMUSG00000058624	Gda	1.09113	0.0128767
ENSMUSG00000002731	Prkra	-1.35752	0.0128767
ENSMUSG00000060992	Copz1	0.678058	0.0129504
ENSMUSG00000025962	Fastkd2	-1.4516	0.0130089
ENSMUSG00000028798	Eif3i	-1.47026	0.0130316
ENSMUSG00000011884	Gltp	1.35316	0.0130316
ENSMUSG00000063511	Snrnp70	1.0174	0.0130316
ENSMUSG00000036833	Pnpla7	-1.59102	0.0130377
ENSMUSG00000035919	Bbs9	1.11805	0.0130377
ENSMUSG00000052926	Rnaseh2a	-1.1949	0.0130622
ENSMUSG00000020801	Med31	-1.57651	0.0130863
ENSMUSG00000057506	Bloc1s2	-1.43593	0.0131043
ENSMUSG00000015337	Endog	-1.33778	0.0131043
ENSMUSG00000110631	Gm42047	1.88506	0.0131152
ENSMUSG00000018899	Irf1	0.946224	0.0131415
ENSMUSG00000029486	Mrpl1	-1.37568	0.0131419
ENSMUSG00000041625	Ggact	-1.14307	0.0131986
ENSMUSG00000070493	Chchd2	-1.09532	0.0131986
ENSMUSG00000045160	Bola3	-1.09908	0.013233
ENSMUSG00000050323	Ndufaf6	-1.63162	0.0132381
ENSMUSG00000017309	Cd300lg	-1.2193	0.0132532
ENSMUSG00000030007	Cct7	-0.804537	0.0133501
ENSMUSG00000057863	Rpl36	-1.34071	0.0133855
ENSMUSG00000030762	Aqp8	-1.58953	0.0133941
ENSMUSG00000039899	Fgl2	1.1374	0.0134353
ENSMUSG00000002379	Ndufa11	-1.18488	0.0135306
ENSMUSG00000020027	Socs2	-1.35492	0.0135916
ENSMUSG00000056501	Cebpb	1.7565	0.0135923
ENSMUSG00000030545	Pex11a	-1.04359	0.0136083
ENSMUSG00000025226	Fbxl15	-1.05926	0.0136201
ENSMUSG00000029101	Rgs12	1.14195	0.0136201
ENSMUSG00000049404	Rarres1	-0.890388	0.0136815
ENSMUSG00000006057	Atp5g1	-0.63432	0.0137016
ENSMUSG00000029833	Trim24	0.983866	0.0137127
ENSMUSG00000002280	Ciao3	-1.23258	0.0138648
ENSMUSG00000043421	Hilpda	-1.30861	0.0138775
ENSMUSG00000028247	Coq3	-1.30692	0.0138903
ENSMUSG00000042349	Ikbke	1.15651	0.0138903
ENSMUSG00000002550	Uck1	-1.40057	0.0138908
ENSMUSG00000010911	Apip	-1.14103	0.0139458
ENSMUSG00000021327	Zkscan3	-0.737776	0.0139578
ENSMUSG00000035759	Bbs10	-1.1651	0.0139598
ENSMUSG00000073002	Vamp5	-1.25982	0.0139704
ENSMUSG00000020102	Slc16a7	0.899525	0.0139957
ENSMUSG00000019791	Hint3	-1.40916	0.014003
ENSMUSG00000020267	Hint1	-1.3642	0.0141156
ENSMUSG00000010797	Wnt2	-1.6129	0.0141884
ENSMUSG00000047675	Rps8	-1.21531	0.0142686
ENSMUSG00000057841	Rpl32	-1.36257	0.0143171
ENSMUSG00000030979	Uros	-1.3423	0.0143171
ENSMUSG00000062248	Cks2	-1.23639	0.0143909
ENSMUSG00000059423	Zfp933	-1.03316	0.0144331
ENSMUSG00000063882	Uqcrh	-1.57833	0.0144596
ENSMUSG00000038323	1700066M21Rik	-1.22516	0.0144596
ENSMUSG00000051671	Coa6	-1.3813	0.0146043
ENSMUSG00000067847	Romo1	-1.14687	0.0146043
ENSMUSG00000036473	Tbc1d24	0.954658	0.0146043
ENSMUSG00000001588	Acap1	1.77975	0.0146043
ENSMUSG00000022820	Ndufb4	-1.4014	0.0146501
ENSMUSG00000029430	Ran	-1.65312	0.0147174
ENSMUSG00000026737	Pip4k2a	1.34001	0.0147262
ENSMUSG00000015461	Atf6b	0.741481	0.0147509
ENSMUSG00000086922	Gm13835	-1.74759	0.0147509
ENSMUSG00000021208	Ifi27l2b	1.02427	0.0147677
ENSMUSG00000022299	Slc25a32	0.958671	0.0147738
ENSMUSG00000037685	Atp8a1	1.73652	0.0148106
ENSMUSG00000019969	Psen1	1.21453	0.0148213
ENSMUSG00000019710	Mrpl24	-1.28501	0.0148213
ENSMUSG00000038022	Mindy4	-1.29921	0.0149285
ENSMUSG00000030042	Pole4	-1.35533	0.0149605
ENSMUSG00000018927	Ccl6	1.22048	0.0149605
ENSMUSG00000054757	Akr1c20	-1.58572	0.0150343
ENSMUSG00000061461	Smim20	-1.29063	0.0150343
ENSMUSG00000053453	Thoc7	-1.48616	0.0151734
ENSMUSG00000023723	Mrps23	-1.22369	0.0151734
ENSMUSG00000069170	Adgrv1	-1.49306	0.0151734
ENSMUSG00000026193	Fn1	1.4462	0.0151814
ENSMUSG00000002767	Mrpl2	-0.755462	0.0151814
ENSMUSG00000020528	Prpsap2	-0.822646	0.0151939
ENSMUSG00000042202	Slc35e2	0.93537	0.0152187
ENSMUSG00000025743	Sdc3	1.14342	0.0152187
ENSMUSG00000029059	Prxl2b	-1.28348	0.0152938
ENSMUSG00000027035	Cers6	1.84916	0.0154376
ENSMUSG00000029468	P2rx7	1.74287	0.0156028
ENSMUSG00000039016	Timm8b	-1.61399	0.0156028
ENSMUSG00000038135	Crygn	-1.21486	0.015637
ENSMUSG00000002326	Gmpr2	-1.89454	0.015637
ENSMUSG00000000295	Hddc2	-1.37102	0.0156615
ENSMUSG00000034203	Chchd4	-1.56816	0.0156846
ENSMUSG00000041028	Ghitm	-1.26895	0.015818
ENSMUSG00000117621	Hspe1-rs1	-1.89243	0.0158472
ENSMUSG00000040134	Rdh7	-1.1857	0.0158472
ENSMUSG00000057789	Bak1	1.03228	0.0158472
ENSMUSG00000003531	Dgcr6	-1.14865	0.0158472
ENSMUSG00000059883	Irak4	0.700941	0.0158472
ENSMUSG00000053094	Tmem248	0.928786	0.0158472
ENSMUSG00000036083	Slc17a3	-0.966107	0.0158472
ENSMUSG00000037999	Arap2	0.728865	0.0158534
ENSMUSG00000026348	Acmsd	-1.1199	0.0158662
ENSMUSG00000004040	Stat3	1.32114	0.0159164
ENSMUSG00000030386	Zfp606	-1.39324	0.0160326
ENSMUSG00000021024	Psma6	-1.56415	0.0160326
ENSMUSG00000001891	Ugp2	-1.45292	0.0161052
ENSMUSG00000043716	Rpl7	-1.13398	0.0161211
ENSMUSG00000068758	Il3ra	1.27763	0.0161292
ENSMUSG00000023235	Ccl25	-1.42674	0.0161304
ENSMUSG00000006673	Qrich1	0.87766	0.0162181
ENSMUSG00000016319	Slc25a5	-0.995413	0.0162629
ENSMUSG00000030615	Tmem126a	-1.30154	0.0162629
ENSMUSG00000073490	Ifi207	1.67608	0.0162629
ENSMUSG00000034837	Gnat1	0.889194	0.0162914
ENSMUSG00000020926	Adam11	2.08313	0.0163036
ENSMUSG00000061207	Stk19	-1.03604	0.0163156
ENSMUSG00000004945	Tmem242	-1.36627	0.0163197
ENSMUSG00000048495	Tyw5	-1.08486	0.0163437
ENSMUSG00000047731	Wbp1l	0.825321	0.0163437
ENSMUSG00000014243	Zswim7	-1.36831	0.0163437
ENSMUSG00000056899	Immp2l	-1.36521	0.0163487
ENSMUSG00000003721	Insig2	-1.44299	0.0163764
ENSMUSG00000063683	Glyat	-1.21608	0.0164532
ENSMUSG00000022003	Slc25a30	-1.43923	0.0165223
ENSMUSG00000117872	A530088E08Rik	1.39006	0.016711
ENSMUSG00000020176	Grb10	-1.53667	0.0167172
ENSMUSG00000000399	Ndufa9	-1.13202	0.0167192
ENSMUSG00000118537	Shld3	-1.67892	0.0167341
ENSMUSG00000030935	Acsm3	-1.72162	0.0167341
ENSMUSG00000022407	Adsl	-0.970066	0.0168038
ENSMUSG00000040713	Creg1	-1.22781	0.0168038
ENSMUSG00000023094	Msrb2	-1.09802	0.0168523
ENSMUSG00000031697	Orc6	-1.30954	0.0169786
ENSMUSG00000015437	Gzmb	1.36117	0.017068
ENSMUSG00000095193	Gm20939	-1.45301	0.017068
ENSMUSG00000030357	Fkbp4	-0.730294	0.0170747
ENSMUSG00000020593	Lpin1	1.67205	0.0170919
ENSMUSG00000021884	Hacl1	-1.26337	0.0171667
ENSMUSG00000006731	B4galnt1	0.843829	0.0172264
ENSMUSG00000057541	Pus7	-0.749551	0.0172787
ENSMUSG00000073888	Ccl27a	-1.42878	0.0173835
ENSMUSG00000028261	Ndufaf4	-1.13728	0.0173835
ENSMUSG00000029918	Mrps33	-1.05691	0.0173896
ENSMUSG00000062101	Zfp119b	-1.40483	0.0173896
ENSMUSG00000078572	Ndufaf8	-1.14194	0.0174337
ENSMUSG00000024346	Pfdn1	-1.04763	0.0174337
ENSMUSG00000054693	Adam10	0.843495	0.0174337
ENSMUSG00000041660	Bbox1	-1.43041	0.0174542
ENSMUSG00000083844	Ube2d-ps	-1.2721	0.0174542
ENSMUSG00000032171	Pin1	-1.16343	0.0174668
ENSMUSG00000095432	Zfp748	-1.33611	0.0175274
ENSMUSG00000026939	Tmem141	-1.34345	0.0175274
ENSMUSG00000032633	Flcn	0.726338	0.0175274
ENSMUSG00000021423	Ly86	0.926952	0.0175474
ENSMUSG00000032047	Acat1	-1.26611	0.0176731
ENSMUSG00000061559	Wdr61	-1.4686	0.0176839
ENSMUSG00000031505	Naxd	-1.09919	0.0176839
ENSMUSG00000021360	Gcnt2	0.783179	0.0176839
ENSMUSG00000001707	Eef1e1	-1.18951	0.017778
ENSMUSG00000031196	F8	-1.13926	0.017858
ENSMUSG00000038515	Grtp1	-1.23596	0.017913
ENSMUSG00000013822	Elof1	-1.4037	0.0179442
ENSMUSG00000010607	Pigyl	-1.12982	0.0180301
ENSMUSG00000022425	Enpp2	0.666855	0.0180358
ENSMUSG00000058022	Adtrp	-0.791926	0.0181173
ENSMUSG00000028167	Bdh2	-1.12709	0.0181422
ENSMUSG00000031561	Tenm3	1.03621	0.0181581
ENSMUSG00000020949	Fkbp3	-1.36557	0.0181581
ENSMUSG00000057497	Fam136a	-1.34984	0.0181581
ENSMUSG00000097503	3110045C21Rik	-1.14746	0.0182017
ENSMUSG00000020219	Timm13	-1.0257	0.0182887
ENSMUSG00000086054	Hnf1aos1	-1.32635	0.0183435
ENSMUSG00000043162	Pyurf	-1.16733	0.0184122
ENSMUSG00000051232	Tmem199	-1.41282	0.0184212
ENSMUSG00000063320	1190007I07Rik	-1.29212	0.0185265
ENSMUSG00000031546	Gins4	-1.49756	0.0185312
ENSMUSG00000026966	Ssna1	-1.30482	0.0185485
ENSMUSG00000027010	Slc25a12	-0.877427	0.0186031
ENSMUSG00000034345	Gtf2h5	-1.22142	0.0186191
ENSMUSG00000043923	Ccdc84	-1.18237	0.0186701
ENSMUSG00000040269	Mrps28	-1.11998	0.0186701
ENSMUSG00000027261	Hao1	-1.38715	0.0186766
ENSMUSG00000030613	Ccdc90b	-1.60699	0.0188349
ENSMUSG00000035021	Baz1a	1.34926	0.018835
ENSMUSG00000030982	Vps35l	0.704394	0.0188508
ENSMUSG00000078862	Gm14326	-1.74574	0.0189797
ENSMUSG00000020841	Cpd	1.3859	0.0189797
ENSMUSG00000030538	Cib1	-0.951441	0.0190723
ENSMUSG00000047446	Arl4a	-1.27316	0.0190781
ENSMUSG00000041396	Mettl18	-1.1899	0.0192181
ENSMUSG00000027274	Mkks	-1.17472	0.0192557
ENSMUSG00000036309	Skp1a	-1.40163	0.0192775
ENSMUSG00000029446	Psph	-1.15876	0.0193617
ENSMUSG00000033752	Mnd1	-1.06728	0.0193712
ENSMUSG00000031158	Timm17b	-1.10854	0.0193712
ENSMUSG00000040747	Cd53	0.992747	0.0193932
ENSMUSG00000022246	Rai14	0.61598	0.0193965
ENSMUSG00000002983	Relb	1.21964	0.0194403
ENSMUSG00000001288	Rarg	1.32426	0.0195626
ENSMUSG00000001056	Nhp2	-1.08045	0.0196297
ENSMUSG00000029198	Grpel1	-1.46356	0.0196392
ENSMUSG00000000296	Tpd52l1	-0.909109	0.0198866
ENSMUSG00000039457	Ppl	1.4423	0.0199077
ENSMUSG00000039069	Mtg2	-1.05489	0.0199094
ENSMUSG00000030647	Ndufc2	-1.14397	0.0200446
ENSMUSG00000027649	Ctnnbl1	-0.846177	0.0201626
ENSMUSG00000024339	Tap2	1.15153	0.0201626
ENSMUSG00000033020	Polr2f	-0.668642	0.0201626
ENSMUSG00000020978	Klhdc2	-1.34944	0.0201626
ENSMUSG00000031931	Ankrd49	-1.05726	0.0201626
ENSMUSG00000052609	Plekhg3	0.807801	0.0202071
ENSMUSG00000014294	Ndufa2	-0.986336	0.0202278
ENSMUSG00000078974	Sec61g	-1.60984	0.0202911
ENSMUSG00000022884	Eif4a2	-1.42818	0.0202911
ENSMUSG00000075511	1700001L05Rik	1.32126	0.0202935
ENSMUSG00000032563	Mrpl3	-1.34668	0.0203366
ENSMUSG00000020180	Snrpd3	-0.682535	0.0203366
ENSMUSG00000024097	Srsf7	-0.825068	0.0203893
ENSMUSG00000023026	Dip2b	1.39473	0.0203893
ENSMUSG00000028455	Stoml2	-1.10217	0.0203893
ENSMUSG00000048755	Mcat	-1.3327	0.0204023
ENSMUSG00000078234	Klhdc7a	0.835456	0.020464
ENSMUSG00000027133	Nop10	-1.28473	0.0204745
ENSMUSG00000110834	Gm39469	-1.93798	0.0204745
ENSMUSG00000024130	Abca3	1.21407	0.0204745
ENSMUSG00000032959	Pebp1	-1.05891	0.0205283
ENSMUSG00000058558	Rpl5	-1.53946	0.0205283
ENSMUSG00000029545	Acads	-1.32925	0.0205283
ENSMUSG00000026273	Mterf4	-0.681399	0.0205283
ENSMUSG00000008682	Rpl10	-0.805427	0.0205514
ENSMUSG00000021892	Sh3bp5	0.716745	0.0206022
ENSMUSG00000008668	Rps18	-1.27024	0.0206022
ENSMUSG00000046447	Camk2n1	0.585557	0.020635
ENSMUSG00000039183	Nubp2	-1.04551	0.020635
ENSMUSG00000021286	Zfyve21	-1.17529	0.0206879
ENSMUSG00000029716	Tfr2	0.659124	0.0207863
ENSMUSG00000027371	Fahd2a	-1.15373	0.02079
ENSMUSG00000009470	Tnpo1	0.720196	0.02079
ENSMUSG00000033379	Atp6v0b	-1.45382	0.0208039
ENSMUSG00000007656	Arpp19	-0.886006	0.0208039
ENSMUSG00000067219	Nipal1	1.67849	0.0208039
ENSMUSG00000037531	Mrpl47	-0.715053	0.0208039
ENSMUSG00000051147	Nat2	-1.35861	0.0208039
ENSMUSG00000002329	Mdp1	-1.14896	0.0208039
ENSMUSG00000026096	Osgepl1	-1.19155	0.0208067
ENSMUSG00000040048	Ndufb10	-0.913742	0.0208067
ENSMUSG00000035376	Hacd2	-0.935734	0.0208067
ENSMUSG00000031173	Otc	-0.981431	0.0208285
ENSMUSG00000001416	Cct3	-1.25279	0.0208886
ENSMUSG00000011179	Odc1	-1.4637	0.0208886
ENSMUSG00000040466	Blvrb	-1.02904	0.0208886
ENSMUSG00000073702	Rpl31	-0.938098	0.0208886
ENSMUSG00000026150	Mff	-1.32569	0.0209518
ENSMUSG00000031533	Mrps31	-0.782323	0.0209869
ENSMUSG00000060002	Chpt1	-0.969815	0.0210062
ENSMUSG00000029119	Man2b2	1.43461	0.0211062
ENSMUSG00000020766	Galk1	-1.39028	0.0211308
ENSMUSG00000027282	Mtch2	-1.25908	0.0212434
ENSMUSG00000087107	AI662270	1.03602	0.0212583
ENSMUSG00000066880	Zfp617	-1.18791	0.0213185
ENSMUSG00000079491	H2-T10	0.874813	0.0213185
ENSMUSG00000029798	Herc6	0.855576	0.0213185
ENSMUSG00000032089	Il10ra	1.02968	0.0213185
ENSMUSG00000025035	Arl3	-0.713791	0.0213289
ENSMUSG00000072946	Ptgr2	-1.4199	0.0213414
ENSMUSG00000078861	Zfp931	-1.47118	0.0214136
ENSMUSG00000026568	Mpc2	-1.16923	0.0214136
ENSMUSG00000032518	Rpsa	-0.977646	0.0214912
ENSMUSG00000039737	Prkrip1	-1.06328	0.0214912
ENSMUSG00000021103	Mnat1	-1.39414	0.0214912
ENSMUSG00000002846	Timmdc1	-1.23582	0.0215634
ENSMUSG00000076437	Selenoh	-1.29034	0.0216966
ENSMUSG00000037563	Rps16	-1.06055	0.0218082
ENSMUSG00000042485	Mustn1	0.994839	0.0218755
ENSMUSG00000017639	Rab11fip4	1.54898	0.0220133
ENSMUSG00000025436	Atp23	-1.3434	0.0221183
ENSMUSG00000053293	Pom121	1.22347	0.0222714
ENSMUSG00000038174	Fam126b	-0.799657	0.0223648
ENSMUSG00000013593	Ndufs2	-0.757315	0.0224443
ENSMUSG00000020806	Rhbdf2	1.39496	0.0224964
ENSMUSG00000106069	Gm6135	-2.38474	0.0224964
ENSMUSG00000029368	Alb	0.60879	0.0225167
ENSMUSG00000025917	Cops5	-1.20798	0.0226429
ENSMUSG00000005161	Prdx2	-1.35881	0.0226757
ENSMUSG00000074469	Gm15348	1.81044	0.0227818
ENSMUSG00000024583	Txnl1	-1.05301	0.02284
ENSMUSG00000038217	Tlcd2	-0.924595	0.02284
ENSMUSG00000060073	Psma3	-1.56734	0.0228852
ENSMUSG00000029319	Coq2	-1.29663	0.0229214
ENSMUSG00000021792	Prxl2a	-0.784997	0.0229435
ENSMUSG00000042198	Chchd7	-0.965084	0.0229435
ENSMUSG00000068742	Cry2	0.937163	0.0230982
ENSMUSG00000060636	Rpl35a	-1.35484	0.023254
ENSMUSG00000037370	Enpp1	1.06224	0.0232907
ENSMUSG00000041426	Hibch	-1.28172	0.0233112
ENSMUSG00000042082	Arsb	0.960497	0.0233227
ENSMUSG00000021694	Ercc8	-1.17745	0.0234041
ENSMUSG00000026979	Psd4	1.34165	0.0234468
ENSMUSG00000025645	Ccdc51	-0.885824	0.023454
ENSMUSG00000101892	9130401M01Rik	-0.819604	0.0236024
ENSMUSG00000021210	Akr1c6	-1.52517	0.0237204
ENSMUSG00000073565	Prr16	0.755352	0.0237475
ENSMUSG00000003348	Mob3a	0.887977	0.0238017
ENSMUSG00000029314	Gpat3	1.42468	0.0238017
ENSMUSG00000027835	Pdcd10	-1.61664	0.0238158
ENSMUSG00000012848	Rps5	-1.21791	0.0238239
ENSMUSG00000005103	Wdr1	0.856829	0.0238581
ENSMUSG00000021235	Coq6	-1.02344	0.0238633
ENSMUSG00000032757	Bet1	-1.15605	0.0240181
ENSMUSG00000031668	Eif2ak3	1.2021	0.0240426
ENSMUSG00000034471	Caskin2	1.40867	0.0240426
ENSMUSG00000024013	Fgd2	1.16494	0.0240525
ENSMUSG00000021692	Dimt1	-1.11621	0.0240626
ENSMUSG00000028563	Tm2d1	-1.39897	0.0240805
ENSMUSG00000044005	Gls2	-0.691511	0.0240805
ENSMUSG00000029462	Vps29	-1.46129	0.0240886
ENSMUSG00000036362	P2ry13	1.04485	0.0240886
ENSMUSG00000016510	Mtif3	-1.40025	0.0240886
ENSMUSG00000073987	Ggh	-1.2732	0.0240886
ENSMUSG00000045438	Cox19	-1.25795	0.0240886
ENSMUSG00000030061	Uba3	-1.16045	0.0240886
ENSMUSG00000038370	Pcp4l1	-1.38447	0.0241349
ENSMUSG00000040767	Snrnp25	-1.47437	0.0241405
ENSMUSG00000024858	Grk2	0.926486	0.0241785
ENSMUSG00000021037	Ahsa1	-0.817381	0.0242997
ENSMUSG00000021759	Plpp1	-1.42002	0.0243053
ENSMUSG00000026914	Psmd14	-1.47966	0.0243209
ENSMUSG00000091498	Mpc1-ps	-0.959785	0.0243573
ENSMUSG00000092008	Cyp2c69	-1.58318	0.0244109
ENSMUSG00000025068	Gsto1	-0.538105	0.0244109
ENSMUSG00000036880	Acaa2	-0.822625	0.0244328
ENSMUSG00000029535	Triap1	-1.43127	0.0245136
ENSMUSG00000061175	Fnip2	1.07648	0.0245907
ENSMUSG00000032602	Slc25a20	-1.14588	0.0246108
ENSMUSG00000025545	Clybl	-1.18817	0.0246335
ENSMUSG00000028691	Prdx1	-1.2839	0.0247706
ENSMUSG00000038776	Ephx1	-0.958804	0.0247959
ENSMUSG00000026003	Acadl	-0.765011	0.024832
ENSMUSG00000063884	Ptcd3	-1.47134	0.024832
ENSMUSG00000039130	Zc3hc1	-0.743088	0.024832
ENSMUSG00000031556	Tm2d2	-1.03318	0.024832
ENSMUSG00000026335	Pam	-1.11934	0.024832
ENSMUSG00000023905	Tnfrsf12a	-1.21137	0.0249042
ENSMUSG00000025747	Tyms	-0.999195	0.0249293
ENSMUSG00000035242	Oaz1	-1.56664	0.0249293
ENSMUSG00000064202	4430402I18Rik	-1.55638	0.024952
ENSMUSG00000090038	Gm16573	-1.64125	0.0250041
ENSMUSG00000035041	Creb3l3	-0.933194	0.0250212
ENSMUSG00000047676	Rpsa-ps10	-1.1065	0.0250669
ENSMUSG00000028796	Phc2	0.633788	0.0250688
ENSMUSG00000022022	Mtrf1	-1.27587	0.0251131
ENSMUSG00000049723	Mmp12	1.62359	0.0251194
ENSMUSG00000037752	Xkr8	0.953295	0.0251372
ENSMUSG00000004268	Emg1	-1.09322	0.0251666
ENSMUSG00000021211	Akr1c12	-0.836793	0.0253252
ENSMUSG00000048058	Ldlrad3	1.15667	0.0253742
ENSMUSG00000026049	Tex30	-1.55872	0.0254631
ENSMUSG00000058093	Zfp729b	-1.18254	0.0256043
ENSMUSG00000006728	Cdk4	-1.01269	0.0256043
ENSMUSG00000039246	Lyplal1	-1.16418	0.0256043
ENSMUSG00000017754	Pltp	-1.4341	0.0257542
ENSMUSG00000028995	Fam126a	0.807806	0.0257923
ENSMUSG00000027637	Rab5if	-1.95899	0.0259383
ENSMUSG00000035004	Igsf6	1.07988	0.0259436
ENSMUSG00000020715	Ern1	0.935387	0.0259436
ENSMUSG00000073684	Faap20	0.641343	0.0259512
ENSMUSG00000042699	Dhx9	0.880406	0.0259817
ENSMUSG00000039191	Rbpj	0.777199	0.0260133
ENSMUSG00000075706	Gpx4	-1.28855	0.0260182
ENSMUSG00000028636	Ppcs	-1.47962	0.0260348
ENSMUSG00000100017	2410022M11Rik	-0.907946	0.0260846
ENSMUSG00000048007	Timm8a1	-1.01872	0.0261236
ENSMUSG00000059824	Dbp	1.6002	0.0261276
ENSMUSG00000046756	Mrps7	-0.978138	0.0261461
ENSMUSG00000025630	Hprt	-1.4039	0.0262267
ENSMUSG00000024844	Banf1	-0.740942	0.0263216
ENSMUSG00000025612	Bach1	0.76056	0.0263378
ENSMUSG00000029162	Khk	-1.34494	0.0265397
ENSMUSG00000024053	Emilin2	1.29703	0.0265701
ENSMUSG00000045519	Zfp560	-1.39191	0.0266112
ENSMUSG00000016308	Ube2a	-1.08105	0.0267576
ENSMUSG00000040616	Tmem51	0.805066	0.026782
ENSMUSG00000025144	Cenpx	-0.830331	0.0268132
ENSMUSG00000060098	Prmt7	-1.20848	0.0269385
ENSMUSG00000026409	Pfkfb2	1.09239	0.0269641
ENSMUSG00000019082	Slc25a22	0.923109	0.02707
ENSMUSG00000026579	F5	0.971569	0.0270704
ENSMUSG00000058748	Zfp958	-1.39335	0.0271262
ENSMUSG00000060371	Caln1	-1.19227	0.0271393
ENSMUSG00000025268	Maged2	-0.911612	0.0272247
ENSMUSG00000016758	Bik	-1.33861	0.0272383
ENSMUSG00000079316	Rab9	-1.21703	0.0272534
ENSMUSG00000067194	Eif1ax	-1.06132	0.0275968
ENSMUSG00000116284	Gm3787	-1.77429	0.0277522
ENSMUSG00000003438	Timm50	-0.750978	0.0277522
ENSMUSG00000062797	Hikeshi	-0.629873	0.0278274
ENSMUSG00000029664	Tfpi2	-1.09406	0.027875
ENSMUSG00000062382	Ftl1-ps1	-0.931797	0.0280307
ENSMUSG00000057278	Snrpg	-1.35805	0.0280591
ENSMUSG00000039958	Etfbkmt	-1.1884	0.0281055
ENSMUSG00000024067	Dpy30	-1.37125	0.0281407
ENSMUSG00000042032	Mat2b	-1.1768	0.0281407
ENSMUSG00000035171	1110059E24Rik	-1.43845	0.0282641
ENSMUSG00000026248	Mrpl44	-1.04026	0.0283332
ENSMUSG00000039458	Mtmr12	0.900104	0.0283332
ENSMUSG00000027170	Eif3m	-1.42788	0.0283332
ENSMUSG00000104960	Snhg8	-1.13558	0.0283332
ENSMUSG00000061393	Acvr2b	1.10745	0.0283453
ENSMUSG00000028037	Ifi44	0.864226	0.0283545
ENSMUSG00000051041	Olfml1	-1.06283	0.0284568
ENSMUSG00000026663	Atf6	0.637765	0.0285238
ENSMUSG00000055128	Cgrrf1	-1.03812	0.0285703
ENSMUSG00000068134	Zfp120	-1.10322	0.028616
ENSMUSG00000024878	Cbwd1	-0.860737	0.0286523
ENSMUSG00000020865	Abcc3	0.62625	0.0286939
ENSMUSG00000051255	Gm6563	-1.33913	0.0286939
ENSMUSG00000059498	Fcgr3	0.93631	0.0287228
ENSMUSG00000025192	Entpd7	1.55086	0.0287228
ENSMUSG00000020283	Pex13	-1.25188	0.0287581
ENSMUSG00000022400	Rbx1	-1.00823	0.0287953
ENSMUSG00000093930	Hmgcs1	0.934016	0.0288797
ENSMUSG00000025193	Cutc	-1.30717	0.0288797
ENSMUSG00000047866	Lonp2	-0.919816	0.0288797
ENSMUSG00000030104	Edem1	0.623491	0.0289344
ENSMUSG00000039994	Timeless	0.927533	0.0289688
ENSMUSG00000022102	Dok2	0.897689	0.0290239
ENSMUSG00000028906	Epb41	0.981182	0.0290239
ENSMUSG00000025759	Mfsd8	-1.26917	0.0290821
ENSMUSG00000111013	Gm32468	-1.52939	0.0291319
ENSMUSG00000032081	Apoc3	-0.841464	0.0291319
ENSMUSG00000026398	Nr5a2	0.570479	0.0291319
ENSMUSG00000047945	Marcksl1	0.914522	0.0291906
ENSMUSG00000002015	Bcap31	-0.864404	0.0291906
ENSMUSG00000074622	Mafb	1.49682	0.0292504
ENSMUSG00000024942	Capn1	0.718399	0.0293438
ENSMUSG00000052957	Gas1	-0.872973	0.0293438
ENSMUSG00000044709	Gemin7	-1.01528	0.0293438
ENSMUSG00000025260	Hsd17b10	-1.30691	0.0293438
ENSMUSG00000002820	Atg4d	-1.13845	0.0293438
ENSMUSG00000022466	Rpap3	0.730217	0.0293438
ENSMUSG00000068329	Htra2	-1.03464	0.0293438
ENSMUSG00000018566	Slc2a4	-4.15526	0.0293438
ENSMUSG00000054312	Mrps21	-0.799476	0.0293718
ENSMUSG00000037570	Mcrs1	-0.795014	0.0293835
ENSMUSG00000031730	Dhodh	-0.982603	0.0293835
ENSMUSG00000032383	Ppib	-0.946342	0.0294484
ENSMUSG00000030313	Dennd5b	0.867245	0.0295067
ENSMUSG00000040464	Gtpbp10	-1.03647	0.029581
ENSMUSG00000025465	Echs1	-1.46858	0.029581
ENSMUSG00000006333	Rps9	-1.31391	0.029581
ENSMUSG00000022571	Pycrl	-1.13086	0.029581
ENSMUSG00000035215	Lsm7	-1.02041	0.0296429
ENSMUSG00000041126	H2afv	-1.16932	0.0296454
ENSMUSG00000074240	Cib3	-1.93654	0.0299072
ENSMUSG00000020107	Anapc16	-1.1956	0.0299704
ENSMUSG00000014980	Tsen15	-1.28151	0.0300678
ENSMUSG00000019951	Uhrf1bp1l	0.846853	0.0300983
ENSMUSG00000002804	Nudt14	-1.20918	0.0301204
ENSMUSG00000019578	Ubxn6	-1.76759	0.0301285
ENSMUSG00000020843	Timm22	-0.996816	0.0301592
ENSMUSG00000022500	Litaf	0.958794	0.0301592
ENSMUSG00000007812	Zfp655	-0.780996	0.0301594
ENSMUSG00000057469	E2f6	-0.828276	0.0301892
ENSMUSG00000067722	BC003965	-1.10776	0.0302077
ENSMUSG00000051355	Commd1	-1.33683	0.0302248
ENSMUSG00000030159	Clec1b	0.787575	0.030234
ENSMUSG00000024966	Stip1	-0.851699	0.030266
ENSMUSG00000005881	Ergic3	-0.847336	0.0304249
ENSMUSG00000068039	Tcp1	-1.00338	0.0305087
ENSMUSG00000000301	Pemt	-0.947683	0.0305087
ENSMUSG00000028223	Decr1	-1.2664	0.0305188
ENSMUSG00000026707	Nsun6	-1.03646	0.030547
ENSMUSG00000063787	Chchd1	-1.50865	0.030547
ENSMUSG00000039753	Fbxl5	-1.22381	0.030547
ENSMUSG00000051256	Jagn1	-1.23433	0.0307173
ENSMUSG00000028211	Trp53inp1	1.04841	0.0307248
ENSMUSG00000055239	Kcmf1	-1.05622	0.0307248
ENSMUSG00000039637	Coro7	1.3247	0.0307248
ENSMUSG00000026509	Capn2	-0.554779	0.0307288
ENSMUSG00000019763	Rmnd1	-0.757281	0.0307288
ENSMUSG00000010914	Pdhx	-1.09393	0.0308167
ENSMUSG00000033487	Fndc3a	0.550103	0.0308951
ENSMUSG00000015943	Bola1	-0.873194	0.0309013
ENSMUSG00000024480	Ap3s1	-1.0087	0.0309913
ENSMUSG00000051557	Pusl1	-1.26394	0.0309913
ENSMUSG00000052085	Dock8	0.615214	0.0309913
ENSMUSG00000061286	Exosc5	-0.838471	0.0309913
ENSMUSG00000018995	Nars2	-1.22172	0.0309937
ENSMUSG00000036352	Ubac1	-0.793777	0.0309937
ENSMUSG00000038900	Rpl12	-1.27474	0.0310604
ENSMUSG00000057037	Cfhr1	-1.19213	0.0310646
ENSMUSG00000059070	Rpl18	-0.861371	0.0310646
ENSMUSG00000026197	Zfand2b	-1.10111	0.0310646
ENSMUSG00000037058	Paip2	-0.97898	0.0310646
ENSMUSG00000039670	Oxld1	-1.14251	0.0311883
ENSMUSG00000057933	Gsta2	-1.06571	0.0311883
ENSMUSG00000026750	Psmb7	-1.16741	0.0311973
ENSMUSG00000023791	Pigx	-1.43039	0.0312547
ENSMUSG00000053347	Zfp943	-1.23985	0.0312556
ENSMUSG00000024048	Myl12a	-0.574364	0.0312556
ENSMUSG00000006611	Hfe	-1.13323	0.0313945
ENSMUSG00000018796	Acsl1	-0.867781	0.0314272
ENSMUSG00000028307	Aldob	-1.18961	0.0314378
ENSMUSG00000067148	Polr1c	-1.26527	0.0315481
ENSMUSG00000023393	Slc17a9	0.935703	0.0315481
ENSMUSG00000042647	Acad12	-0.90872	0.0315607
ENSMUSG00000091337	Eid1	0.985863	0.0315607
ENSMUSG00000023861	Mpc1	-1.09713	0.0315617
ENSMUSG00000097328	Tnfsf12	1.4971	0.0315617
ENSMUSG00000071335	Mfsd4b3-ps	-1.37148	0.0315617
ENSMUSG00000020072	Pbld2	-0.881411	0.0315617
ENSMUSG00000026087	Mrpl30	-0.764098	0.0315617
ENSMUSG00000079641	Rpl39	-1.14157	0.0315617
ENSMUSG00000026603	Smyd2	-1.3302	0.031571
ENSMUSG00000038618	Rassf7	-1.32342	0.0316059
ENSMUSG00000042682	Selenok	-0.926992	0.0316162
ENSMUSG00000042121	Ssh1	1.39549	0.031659
ENSMUSG00000032180	Tmed1	-1.53791	0.0316604
ENSMUSG00000021748	Pdhb	-1.08274	0.03168
ENSMUSG00000059326	Csf2ra	1.46661	0.0317533
ENSMUSG00000052040	Klf13	1.49074	0.0318008
ENSMUSG00000046159	Chrm3	1.03473	0.0318008
ENSMUSG00000022679	Mpv17l	-0.643508	0.0318592
ENSMUSG00000045691	Thtpa	-1.39554	0.0318592
ENSMUSG00000031906	Smpd3	2.14478	0.0318885
ENSMUSG00000009092	Derl3	1.73136	0.0319104
ENSMUSG00000006395	Hyi	-0.805765	0.0319506
ENSMUSG00000019948	Actr6	-1.59827	0.0319506
ENSMUSG00000063972	Nr6a1	0.952219	0.0319506
ENSMUSG00000001105	Ift20	-1.28023	0.0319506
ENSMUSG00000022615	Tymp	-0.923946	0.0320765
ENSMUSG00000061306	Slc38a10	0.734113	0.0320765
ENSMUSG00000053168	9030619P08Rik	1.10528	0.0320985
ENSMUSG00000116802	Gm5165	-1.31129	0.0321807
ENSMUSG00000035958	Tdp2	-1.13365	0.032199
ENSMUSG00000059689	Zfp637	-0.94068	0.0322723
ENSMUSG00000036430	Tbcc	-0.697489	0.0322723
ENSMUSG00000037818	Abhd18	-1.02725	0.0323399
ENSMUSG00000099858	Gm6652	-1.80495	0.0323399
ENSMUSG00000029725	Ppp1r35	-1.07804	0.0325482
ENSMUSG00000019866	Crybg1	0.89566	0.0326806
ENSMUSG00000069662	Marcks	0.580953	0.0327753
ENSMUSG00000020390	Ube2b	-1.11196	0.0328208
ENSMUSG00000060121	Gemin2	-1.47176	0.0328208
ENSMUSG00000107002	0610012G03Rik	-0.680978	0.032876
ENSMUSG00000035093	Secisbp2l	0.644736	0.0328835
ENSMUSG00000033429	Mcee	-0.763215	0.0330054
ENSMUSG00000032224	Fam81a	1.42548	0.033084
ENSMUSG00000029669	Tspan12	-0.735833	0.033084
ENSMUSG00000062981	Mrpl42	-0.702648	0.0330949
ENSMUSG00000061315	Naca	-1.18253	0.0331393
ENSMUSG00000031520	Vegfc	0.932863	0.0333532
ENSMUSG00000015143	Actn1	1.42267	0.0333532
ENSMUSG00000024085	Man2a1	0.905586	0.0333828
ENSMUSG00000031722	Hp	1.2566	0.0335725
ENSMUSG00000021993	Mipep	-1.25209	0.033632
ENSMUSG00000002748	Baz1b	0.754762	0.0336404
ENSMUSG00000022013	Dnajc15	-1.39928	0.033705
ENSMUSG00000035780	Ugt2a3	-1.04181	0.033705
ENSMUSG00000043831	Lysmd4	-1.26319	0.0337339
ENSMUSG00000110444	Gm10033	-1.42851	0.0337339
ENSMUSG00000036632	Alg5	-1.17362	0.0337339
ENSMUSG00000034780	B3galt1	0.795681	0.0337359
ENSMUSG00000053110	Yap1	0.512045	0.033757
ENSMUSG00000036151	Tm6sf2	1.08669	0.0338278
ENSMUSG00000074794	Arrdc3	-1.6933	0.0338298
ENSMUSG00000055301	Adh7	-0.900714	0.0338298
ENSMUSG00000022215	Fitm1	-0.781371	0.0338298
ENSMUSG00000042271	Nxt2	-1.38044	0.0338298
ENSMUSG00000044122	Proca1	-0.895718	0.0338311
ENSMUSG00000038274	Fau	-1.13478	0.0339044
ENSMUSG00000030207	Fam234b	1.16375	0.034032
ENSMUSG00000042569	Dhrs7b	-1.16828	0.0340376
ENSMUSG00000018585	Atox1	-0.911969	0.0342733
ENSMUSG00000002844	Adprh	-0.642771	0.0342733
ENSMUSG00000005320	Fgfr4	0.821689	0.0342932
ENSMUSG00000020153	Ndufs7	-0.578912	0.034326
ENSMUSG00000021774	Ube2e1	-1.63801	0.0344151
ENSMUSG00000097101	1810034E14Rik	-1.00578	0.0345545
ENSMUSG00000031197	Vbp1	-1.21342	0.0346692
ENSMUSG00000071180	Smim15	-1.22187	0.0346692
ENSMUSG00000067274	Rplp0	-1.05673	0.0346692
ENSMUSG00000038836	Agbl3	-1.46253	0.0346692
ENSMUSG00000031878	Nae1	-1.25299	0.0346692
ENSMUSG00000042305	Tmem183a	-1.09772	0.0346692
ENSMUSG00000060038	Dhps	-1.23952	0.0346783
ENSMUSG00000015671	Psma2	-0.937397	0.0348429
ENSMUSG00000047613	A430005L14Rik	-1.34508	0.0348435
ENSMUSG00000021624	Cd180	1.04029	0.0348539
ENSMUSG00000027285	Haus2	-1.20113	0.0349195
ENSMUSG00000024960	Plcb3	1.01414	0.0349377
ENSMUSG00000058318	Phf21a	1.18845	0.034983
ENSMUSG00000042043	Tbca	-1.29861	0.0351168
ENSMUSG00000020427	Igfbp3	-0.595604	0.0351617
ENSMUSG00000034973	Dop1a	1.04357	0.0351617
ENSMUSG00000062931	Zfp938	-1.04836	0.0351617
ENSMUSG00000028716	Pdzk1ip1	-1.12766	0.0351794
ENSMUSG00000048351	Coa7	-0.917511	0.035275
ENSMUSG00000023707	Ogfod2	-0.751018	0.0353036
ENSMUSG00000078515	Ddi2	0.751928	0.0353277
ENSMUSG00000047150	1700001C19Rik	-0.821905	0.0353765
ENSMUSG00000055760	Gemin6	-0.997791	0.0354194
ENSMUSG00000060216	Arrb2	0.848234	0.0354356
ENSMUSG00000031805	Jak3	1.66583	0.0356311
ENSMUSG00000093904	Tomm20	-1.37724	0.0356316
ENSMUSG00000028820	Sfpq	0.969878	0.0356807
ENSMUSG00000053317	Sec61b	-0.914296	0.0356905
ENSMUSG00000074336	Apoc4	-1.15565	0.0356905
ENSMUSG00000054414	Slc30a7	0.786446	0.0357233
ENSMUSG00000079283	2310009B15Rik	-1.04775	0.0357233
ENSMUSG00000101517	4732465J04Rik	-0.834913	0.0357355
ENSMUSG00000027540	Ptpn1	1.15587	0.0357373
ENSMUSG00000070733	Fryl	1.34706	0.0358041
ENSMUSG00000039182	AW209491	-1.43311	0.036004
ENSMUSG00000051154	Commd3	-1.53991	0.0360081
ENSMUSG00000024785	Rcl1	-1.24284	0.0360081
ENSMUSG00000027673	Ndufb5	-0.956325	0.0360541
ENSMUSG00000026773	Pfkfb3	1.70122	0.0362266
ENSMUSG00000018286	Psmb6	-0.98311	0.0362343
ENSMUSG00000031068	Glrx3	-1.19529	0.0362366
ENSMUSG00000045996	Polr2k	-1.21223	0.0362366
ENSMUSG00000037580	Gch1	-0.975852	0.0362542
ENSMUSG00000111074	Gm36435	-1.39602	0.0362773
ENSMUSG00000016256	Ctsz	0.862639	0.0362825
ENSMUSG00000024664	Fads3	-0.857933	0.0362825
ENSMUSG00000024037	Wdr4	-0.879014	0.0362825
ENSMUSG00000040249	Lrp1	1.30968	0.0363217
ENSMUSG00000002108	Nr1h3	-1.24226	0.036322
ENSMUSG00000079523	Tmsb10	0.914095	0.036343
ENSMUSG00000039270	Megf9	0.772394	0.0363433
ENSMUSG00000041697	Cox6a1	-0.883708	0.0364097
ENSMUSG00000057322	Rpl38	-0.720666	0.0364116
ENSMUSG00000019179	Mdh2	-0.599823	0.0364116
ENSMUSG00000023004	Tuba1b	-0.5954	0.0364116
ENSMUSG00000073418	C4b	1.23906	0.0364116
ENSMUSG00000028639	Ybx1	-0.636746	0.0364835
ENSMUSG00000025135	Anapc11	-1.08001	0.036832
ENSMUSG00000006715	Gmnn	-1.37734	0.0368446
ENSMUSG00000020691	Mettl2	-1.21994	0.0368941
ENSMUSG00000003970	Rpl8	-0.891516	0.0370249
ENSMUSG00000022234	Cct5	-1.13745	0.0370393
ENSMUSG00000021905	Dph3	-1.18172	0.0370393
ENSMUSG00000028367	Txn1	-0.874843	0.0370393
ENSMUSG00000056737	Capg	0.806083	0.0370461
ENSMUSG00000032905	Atg12	-1.2633	0.0371575
ENSMUSG00000014551	Mrps25	-0.736468	0.0371917
ENSMUSG00000021131	Erh	-1.16095	0.0372167
ENSMUSG00000022681	Ntan1	-1.0332	0.0372222
ENSMUSG00000032673	Prorsd1	-1.29334	0.0372882
ENSMUSG00000117485	Gm19696	-0.927595	0.0373564
ENSMUSG00000022747	St3gal6	-1.43232	0.037397
ENSMUSG00000023967	Mrps18a	-1.0191	0.0374858
ENSMUSG00000043061	Tmem18	-1.10735	0.0377279
ENSMUSG00000034708	Grn	1.30884	0.0377371
ENSMUSG00000016128	Stard13	1.08681	0.0378295
ENSMUSG00000022837	Iqcb1	-1.14176	0.0378335
ENSMUSG00000023232	Serinc2	1.20353	0.0378335
ENSMUSG00000063172	Hspb11	-1.14784	0.0378335
ENSMUSG00000061232	H2-K1	0.876461	0.0378726
ENSMUSG00000031608	Galnt7	1.18715	0.038038
ENSMUSG00000025017	Pik3ap1	1.3427	0.038038
ENSMUSG00000030604	Zfp626	-1.00029	0.0380988
ENSMUSG00000036873	2410004B18Rik	-0.998284	0.0381992
ENSMUSG00000033105	Lss	0.895936	0.0381992
ENSMUSG00000027820	Mme	-0.858889	0.0382491
ENSMUSG00000061904	Slc25a3	-0.759364	0.0382491
ENSMUSG00000060441	Trim5	0.939129	0.0382491
ENSMUSG00000042380	Smim12	-0.880214	0.0382491
ENSMUSG00000020381	Mrnip	-1.20071	0.0382491
ENSMUSG00000028849	Map7d1	1.04609	0.0382491
ENSMUSG00000072640	Lyrm9	-1.01316	0.0382491
ENSMUSG00000031536	Polb	-1.07352	0.0382491
ENSMUSG00000022210	Dhrs4	-0.920172	0.0382632
ENSMUSG00000036639	Nudt1	-1.29071	0.0382809
ENSMUSG00000045767	B230219D22Rik	-0.783782	0.0382809
ENSMUSG00000022677	Fopnl	-1.3399	0.0383614
ENSMUSG00000090175	Ugt1a9	-1.4631	0.0384968
ENSMUSG00000005882	Uqcc1	-0.988454	0.038541
ENSMUSG00000000934	Top1mt	0.621947	0.038541
ENSMUSG00000073982	Rhog	1.05082	0.038541
ENSMUSG00000059447	Hadhb	-0.977025	0.038541
ENSMUSG00000050174	Nudt6	-1.46733	0.0385955
ENSMUSG00000054435	Gimap4	1.08304	0.0385982
ENSMUSG00000039653	Baat	-1.23639	0.0385993
ENSMUSG00000022180	Slc7a8	1.82988	0.0385993
ENSMUSG00000033004	Mycbp2	1.20936	0.0386556
ENSMUSG00000039349	C130074G19Rik	0.906573	0.0386745
ENSMUSG00000046994	Mars2	-1.19749	0.0386745
ENSMUSG00000094441	Zfp955a	-1.20549	0.0387745
ENSMUSG00000078566	Bnip3	-1.31954	0.0387745
ENSMUSG00000014301	Pam16	-0.884209	0.0387886
ENSMUSG00000020988	L2hgdh	-1.10712	0.0387886
ENSMUSG00000070923	Klhl9	-0.882462	0.0387886
ENSMUSG00000067365	Tmem128	-1.03362	0.0387886
ENSMUSG00000090553	Snrpe	-1.20716	0.0387886
ENSMUSG00000040139	9430038I01Rik	-1.11245	0.0387886
ENSMUSG00000034880	Mrpl34	-1.04885	0.0387886
ENSMUSG00000030298	Sec13	-1.01358	0.0389188
ENSMUSG00000027599	Armc1	-1.28735	0.0389307
ENSMUSG00000044206	Vsig4	0.589517	0.03897
ENSMUSG00000054612	Mgmt	-1.02816	0.0389729
ENSMUSG00000024007	Ppil1	-1.11505	0.0390026
ENSMUSG00000040652	Oaz2	-0.684648	0.039023
ENSMUSG00000031897	Psmb10	0.755539	0.0390843
ENSMUSG00000027287	Snap23	-1.28863	0.0390843
ENSMUSG00000028333	Anp32b	0.723975	0.0390843
ENSMUSG00000090862	Rps13	-1.13673	0.0391019
ENSMUSG00000076441	Ass1	-1.00912	0.0391019
ENSMUSG00000026277	Stk25	-0.75598	0.0391019
ENSMUSG00000028070	Naxe	-1.09239	0.0391019
ENSMUSG00000026958	Dpp7	-0.693574	0.0391474
ENSMUSG00000004610	Etfb	-1.12382	0.0391897
ENSMUSG00000003423	Pih1d1	-0.931069	0.0392351
ENSMUSG00000025967	Eef1b2	-1.17459	0.0393321
ENSMUSG00000000078	Klf6	0.564865	0.0393337
ENSMUSG00000022514	Il1rap	-0.771005	0.0393337
ENSMUSG00000033318	Gstt2	-1.12893	0.0393972
ENSMUSG00000028085	Gatb	-1.22214	0.0393972
ENSMUSG00000097039	Pvt1	-1.48805	0.0393972
ENSMUSG00000098112	Bin2	1.21479	0.039404
ENSMUSG00000021501	Caml	-0.951133	0.0394793
ENSMUSG00000024155	Meiob	0.925747	0.0395355
ENSMUSG00000020561	Twistnb	-0.732502	0.0395579
ENSMUSG00000032121	Tmem218	-1.1243	0.0396674
ENSMUSG00000029135	Fosl2	1.69654	0.0397426
ENSMUSG00000051730	Mettl5	-1.1569	0.0397451
ENSMUSG00000083621	Gm14586	-1.01407	0.0397451
ENSMUSG00000032120	C2cd2l	0.676624	0.0397727
ENSMUSG00000017721	Pigt	1.26082	0.0399258
ENSMUSG00000023089	Ndufa5	-0.977572	0.0399258
ENSMUSG00000010517	Faf1	-1.02862	0.0399734
ENSMUSG00000022051	Bnip3l	-1.20103	0.0400822
ENSMUSG00000068086	Cyp2d9	-0.728076	0.0401059
ENSMUSG00000072235	Tuba1a	-1.0563	0.0405664
ENSMUSG00000034620	Rxylt1	-0.711538	0.0405664
ENSMUSG00000026021	Sumo1	-1.10807	0.0405894
ENSMUSG00000030431	Tmem238	-0.54549	0.0408946
ENSMUSG00000042293	Gm5617	-1.24757	0.0409748
ENSMUSG00000070371	Prss36	-0.78476	0.0409748
ENSMUSG00000099146	0610031O16Rik	-1.16028	0.04102
ENSMUSG00000027562	Car2	-1.05623	0.0411172
ENSMUSG00000025868	Higd2a	-0.701153	0.0411835
ENSMUSG00000115219	Eef1akmt4	-1.14988	0.0412604
ENSMUSG00000026385	Dbi	-1.17165	0.0412604
ENSMUSG00000084957	Bbip1	-0.978148	0.0414741
ENSMUSG00000032565	Nudt16	-0.783624	0.0414741
ENSMUSG00000026473	Glul	0.615723	0.0414741
ENSMUSG00000024258	Polr2d	-0.964116	0.0415089
ENSMUSG00000107552	Gm44096	-2.156	0.0416481
ENSMUSG00000025533	Asl	-0.916332	0.0417004
ENSMUSG00000044533	Rps2	-0.647557	0.0417004
ENSMUSG00000024231	Cul2	-1.10148	0.0417004
ENSMUSG00000027671	Actl6a	-1.36933	0.0417004
ENSMUSG00000039910	Cited2	-0.72016	0.0417004
ENSMUSG00000029723	Tsc22d4	0.953636	0.0417004
ENSMUSG00000018209	Stk4	0.959492	0.0417164
ENSMUSG00000034664	Itga2b	0.808832	0.0417285
ENSMUSG00000032067	Pts	-1.27888	0.04173
ENSMUSG00000027679	Dnajc19	-0.906928	0.0417466
ENSMUSG00000068566	Myadm	1.41473	0.0417732
ENSMUSG00000023010	Tmbim6	0.640738	0.0417753
ENSMUSG00000006494	Pdk1	-1.08579	0.0417753
ENSMUSG00000001016	Ilf2	-1.1163	0.0418756
ENSMUSG00000024592	C330018D20Rik	-1.32088	0.0418756
ENSMUSG00000003949	Hlf	0.916754	0.0418793
ENSMUSG00000062963	Ufc1	-1.22076	0.0420318
ENSMUSG00000068749	Psma5	-1.32904	0.0420318
ENSMUSG00000010608	Rbm25	1.22289	0.0420318
ENSMUSG00000032763	Ilvbl	-1.16837	0.0420318
ENSMUSG00000040740	Slc25a34	-1.34795	0.0420318
ENSMUSG00000041736	Tspo	-1.14297	0.0420642
ENSMUSG00000007476	Lrrc8a	1.33268	0.0421434
ENSMUSG00000031667	Aktip	-0.916383	0.0422106
ENSMUSG00000029208	Guf1	-1.0342	0.0422106
ENSMUSG00000021809	Nudt13	-1.2266	0.042228
ENSMUSG00000046404	Yod1	0.826853	0.0422556
ENSMUSG00000052446	Zfp961	-0.951709	0.0423657
ENSMUSG00000045775	Slc16a5	1.31458	0.0424546
ENSMUSG00000000740	Rpl13	-0.771172	0.0424546
ENSMUSG00000019917	Sept10	-1.45321	0.0424546
ENSMUSG00000000088	Cox5a	-0.971064	0.0424546
ENSMUSG00000021460	Auh	-0.948299	0.0424546
ENSMUSG00000038195	Rilp	-0.913362	0.0424546
ENSMUSG00000019718	L3hypdh	-1.15305	0.0425881
ENSMUSG00000061983	Rps12	-1.40976	0.0425929
ENSMUSG00000030801	Kat8	-1.2909	0.0427035
ENSMUSG00000032562	Gnai2	0.83426	0.0427035
ENSMUSG00000041471	Shld2	-1.24803	0.0427035
ENSMUSG00000024678	Ms4a4d	-1.06085	0.0427035
ENSMUSG00000025933	Tmem14a	-0.950728	0.0427035
ENSMUSG00000020056	Washc3	-1.01461	0.0427929
ENSMUSG00000019841	Rev3l	0.873062	0.0427974
ENSMUSG00000069678	Pcgf1	-0.706867	0.0427974
ENSMUSG00000038976	Ppp1r9b	1.2091	0.0428088
ENSMUSG00000029066	Mrpl20	-0.900578	0.0428293
ENSMUSG00000040990	Sh3kbp1	1.60157	0.0428807
ENSMUSG00000024414	Mrpl27	-0.894648	0.0428807
ENSMUSG00000036943	Rab8b	0.946083	0.0429454
ENSMUSG00000033898	Cfhr2	-1.04694	0.0429454
ENSMUSG00000049489	Ccnq	-0.88918	0.0429454
ENSMUSG00000024222	Fkbp5	0.913419	0.0429454
ENSMUSG00000034641	Cd300ld	0.851114	0.0429454
ENSMUSG00000029621	Arpc1a	-0.905499	0.0429454
ENSMUSG00000024645	Timm21	-1.1954	0.0429653
ENSMUSG00000000827	Tpd52l2	-1.135	0.0430509
ENSMUSG00000078193	Gm2000	-1.12033	0.0431253
ENSMUSG00000037798	Mat1a	0.767679	0.0431253
ENSMUSG00000004951	Hspb1	-1.33333	0.0431341
ENSMUSG00000035202	Lars2	-0.979663	0.04316
ENSMUSG00000019487	Trip10	-0.867373	0.0431737
ENSMUSG00000029551	Psmg3	-0.931878	0.0431737
ENSMUSG00000055917	Zfp277	-1.26486	0.0432399
ENSMUSG00000033972	Zfp944	-1.0244	0.0432669
ENSMUSG00000038599	Capn8	-1.02885	0.0432838
ENSMUSG00000034353	Ramp1	-0.765922	0.0433355
ENSMUSG00000058655	Eif4b	0.616754	0.0433355
ENSMUSG00000019373	Cops3	-1.2463	0.0433355
ENSMUSG00000038683	Pak1ip1	-1.01435	0.0433953
ENSMUSG00000027944	Hax1	-1.30327	0.0435035
ENSMUSG00000084416	Rpl10a-ps1	-1.2575	0.0435115
ENSMUSG00000048376	F2r	0.710145	0.0435138
ENSMUSG00000040174	Alkbh3	-1.00266	0.0435367
ENSMUSG00000046687	Gm5424	-1.11142	0.0435367
ENSMUSG00000029860	Zyx	1.17566	0.0436014
ENSMUSG00000029017	Pmpcb	-0.948093	0.0436275
ENSMUSG00000021660	Btf3	-1.01842	0.0438224
ENSMUSG00000026849	Tor1a	-0.901513	0.0439633
ENSMUSG00000028684	Urod	-1.05285	0.0439796
ENSMUSG00000074064	Mlycd	-0.792325	0.0439796
ENSMUSG00000031917	Nip7	-1.19216	0.044048
ENSMUSG00000042396	Rbm7	-1.31388	0.0442293
ENSMUSG00000001750	Tcirg1	0.947395	0.0443736
ENSMUSG00000116564	Riok2	-1.23596	0.0444265
ENSMUSG00000039568	Ubald1	1.07606	0.0444415
ENSMUSG00000060675	Plaat3	-0.727383	0.0444415
ENSMUSG00000040888	Gfer	-0.771151	0.0444415
ENSMUSG00000028741	Mrto4	-1.22321	0.0444415
ENSMUSG00000022706	Mrpl40	-0.774089	0.0444415
ENSMUSG00000063171	Rps4l	-0.738098	0.0444612
ENSMUSG00000026097	Ormdl1	-1.52929	0.0444747
ENSMUSG00000022463	Srebf2	0.92946	0.0445541
ENSMUSG00000032870	Smap2	0.79777	0.0445541
ENSMUSG00000010601	Apol7a	-1.02488	0.0445541
ENSMUSG00000032527	Pccb	-1.06232	0.044657
ENSMUSG00000045680	Tcf21	-0.948777	0.044657
ENSMUSG00000058013	Sept11	0.910067	0.0447158
ENSMUSG00000024146	Cript	-1.14268	0.0447272
ENSMUSG00000070934	Rraga	-1.09274	0.0449624
ENSMUSG00000005514	Por	0.751899	0.0449701
ENSMUSG00000040118	Cacna2d1	-2.53874	0.0449701
ENSMUSG00000036368	Rmdn2	-1.3083	0.0449701
ENSMUSG00000112774	Gm36041	-1.4456	0.0449854
ENSMUSG00000025395	Prim1	-1.25042	0.045006
ENSMUSG00000052384	Nrros	0.819987	0.0450516
ENSMUSG00000059183	Mtfmt	-0.894222	0.0450642
ENSMUSG00000055546	Timd4	0.765753	0.0450642
ENSMUSG00000036246	Gmip	1.37731	0.0450669
ENSMUSG00000024456	Diaph1	0.857241	0.0450705
ENSMUSG00000023947	Nfkbie	0.797973	0.0450817
ENSMUSG00000017929	B4galt5	0.697808	0.0451313
ENSMUSG00000030612	Mrpl46	-1.28826	0.0452246
ENSMUSG00000037679	Inf2	1.19775	0.0452246
ENSMUSG00000036513	Commd2	-1.55686	0.0452284
ENSMUSG00000024429	Gnl1	0.759822	0.0452865
ENSMUSG00000021018	Polr2h	-0.915949	0.0452966
ENSMUSG00000021619	Atg10	-0.898645	0.0452966
ENSMUSG00000003923	Tfam	-1.01692	0.045303
ENSMUSG00000053483	Usp21	0.915442	0.0453086
ENSMUSG00000029199	Lias	-1.02718	0.0453491
ENSMUSG00000055435	Maf	1.06927	0.0454444
ENSMUSG00000027952	Pmvk	-1.16955	0.0454444
ENSMUSG00000010175	Prox1	1.07969	0.0456926
ENSMUSG00000025231	Sufu	0.974156	0.0457285
ENSMUSG00000069972	Rps13-ps2	-1.33346	0.045802
ENSMUSG00000073409	H2-Q6	0.827075	0.045802
ENSMUSG00000031264	Btk	1.16343	0.045802
ENSMUSG00000021639	Gtf2h2	-1.15732	0.0458875
ENSMUSG00000027466	Rbck1	0.69993	0.0460542
ENSMUSG00000040158	Tax1bp3	-0.876475	0.046152
ENSMUSG00000029598	Plbd2	1.10492	0.0462087
ENSMUSG00000025162	Csnk1d	0.662034	0.0462307
ENSMUSG00000079480	Pin4	-0.530307	0.0462322
ENSMUSG00000001029	Icam2	-1.17341	0.0462932
ENSMUSG00000015536	Mocs2	-1.13709	0.046325
ENSMUSG00000030157	Clec2d	-0.883876	0.046325
ENSMUSG00000031443	F7	0.634775	0.0463444
ENSMUSG00000033793	Atp6v1h	-0.838088	0.0463537
ENSMUSG00000021340	Gpld1	0.95618	0.0464642
ENSMUSG00000030614	Tmem126b	-0.990682	0.0464642
ENSMUSG00000084786	Ubl5	-0.563332	0.0466328
ENSMUSG00000034109	Golim4	0.928948	0.0466419
ENSMUSG00000045216	Hs6st1	0.929722	0.0466534
ENSMUSG00000004264	Phb2	-0.902629	0.0468424
ENSMUSG00000032504	Pdcd6ip	0.725061	0.0468424
ENSMUSG00000000876	Pxmp4	-0.547394	0.0468424
ENSMUSG00000062825	Actg1	0.797159	0.0468424
ENSMUSG00000026469	Xpr1	1.06073	0.0468424
ENSMUSG00000025004	Cyp2c40	-1.42986	0.0468424
ENSMUSG00000020964	Sel1l	1.07841	0.0468424
ENSMUSG00000084830	Gm14539	-1.5001	0.0468424
ENSMUSG00000028706	Nsun4	-1.0116	0.0468424
ENSMUSG00000068184	Ndufaf2	-0.899158	0.0468424
ENSMUSG00000039233	Tbce	-0.958467	0.0468424
ENSMUSG00000010376	Nedd8	-0.60852	0.0468424
ENSMUSG00000044881	Coa4	-1.14564	0.0468505
ENSMUSG00000014226	Cacybp	-0.861405	0.0468597
ENSMUSG00000079610	Ankrd39	-1.05685	0.0468597
ENSMUSG00000026819	Slc25a25	0.77903	0.0469048
ENSMUSG00000094530	Gm21399	-1.35907	0.0469335
ENSMUSG00000036850	Mrpl41	-1.50217	0.0469503
ENSMUSG00000055737	Ghr	-0.757434	0.0469503
ENSMUSG00000039105	Atp6v1g1	-0.963247	0.0469503
ENSMUSG00000066513	Klk1b4	-1.11051	0.0469503
ENSMUSG00000047721	Bola2	-1.20565	0.0469738
ENSMUSG00000026480	Ncf2	0.946118	0.0469801
ENSMUSG00000037805	Rpl10a	-1.31219	0.0471122
ENSMUSG00000031622	Sin3b	-0.731686	0.0471511
ENSMUSG00000024902	Mrpl11	-1.08736	0.0471511
ENSMUSG00000030279	C2cd5	0.781367	0.0471765
ENSMUSG00000034285	Nipsnap1	-1.07141	0.0472228
ENSMUSG00000022336	Eif3e	-0.973421	0.0472723
ENSMUSG00000024371	C2	0.705597	0.0473011
ENSMUSG00000051716	Apon	0.584038	0.0473204
ENSMUSG00000075254	Heg1	1.19773	0.0473539
ENSMUSG00000060743	H3f3a	-0.970019	0.0474509
ENSMUSG00000021712	Trim23	-1.17323	0.0474509
ENSMUSG00000037270	4932438A13Rik	0.744562	0.0474509
ENSMUSG00000022130	Tgds	-1.26368	0.0474509
ENSMUSG00000040599	Mis12	0.684047	0.0474509
ENSMUSG00000020003	Pex7	-1.32742	0.0474509
ENSMUSG00000026938	Fcna	-0.966412	0.0474771
ENSMUSG00000001999	Blvra	-1.14452	0.0475535
ENSMUSG00000020482	Ccdc117	-1.1395	0.0475898
ENSMUSG00000031105	Slc25a14	-1.69201	0.0476714
ENSMUSG00000065990	Aurkaip1	-0.693536	0.0476714
ENSMUSG00000040044	Orc3	-0.826757	0.0476714
ENSMUSG00000032812	Arap1	0.847993	0.0477202
ENSMUSG00000042770	Hebp1	-1.11219	0.0477274
ENSMUSG00000060036	Rpl3	-1.13886	0.0477884
ENSMUSG00000047905	Gm8566	-0.78853	0.0479239
ENSMUSG00000031834	Pik3r2	0.892368	0.0479391
ENSMUSG00000038459	Abhd17c	0.626927	0.047965
ENSMUSG00000067369	Trmt2b	-1.05905	0.0479711
ENSMUSG00000041840	Haus1	-1.1666	0.0480477
ENSMUSG00000021756	Il6st	0.742175	0.0480506
ENSMUSG00000063235	Ptpmt1	-0.957411	0.048051
ENSMUSG00000027667	Zfp639	-0.96916	0.0481206
ENSMUSG00000021520	Uqcrb	-0.83667	0.0481445
ENSMUSG00000054519	Zfp867	-1.37878	0.0482307
ENSMUSG00000047694	Yipf6	0.723096	0.048258
ENSMUSG00000027227	Sord	-1.02595	0.0485725
ENSMUSG00000015994	Fnta	-1.00841	0.0485725
ENSMUSG00000066151	Fkbp15	0.718268	0.0485732
ENSMUSG00000027601	Mtfr1	-1.14739	0.0485732
ENSMUSG00000036752	Tubb4b	-0.907426	0.0485732
ENSMUSG00000006356	Crip2	0.752822	0.0485732
ENSMUSG00000040963	Asgr2	0.533352	0.0485732
ENSMUSG00000030655	Smg1	0.854122	0.0486304
ENSMUSG00000074890	Lcmt2	-0.8803	0.0486463
ENSMUSG00000062202	Btbd9	0.792268	0.0487426
ENSMUSG00000036611	Eepd1	0.738234	0.0487426
ENSMUSG00000024425	Ndfip1	-0.789473	0.0487426
ENSMUSG00000030611	Mrps11	-0.69282	0.0487426
ENSMUSG00000022553	Maf1	-0.647086	0.0487426
ENSMUSG00000040706	Agmat	-0.766466	0.0487426
ENSMUSG00000063888	Rpl7l1	-1.07408	0.048752
ENSMUSG00000028356	Ambp	0.556225	0.0487592
ENSMUSG00000029775	Klhdc10	0.603404	0.048881
ENSMUSG00000024896	Minpp1	0.684427	0.0490247
ENSMUSG00000034247	Plekhm1	0.982408	0.0490247
ENSMUSG00000041143	Tmco4	0.805651	0.0490247
ENSMUSG00000032080	Apoa4	-1.38951	0.0490267
ENSMUSG00000021629	Slc30a5	0.544501	0.0490309
ENSMUSG00000031783	Polr2c	-0.916381	0.0490433
ENSMUSG00000062352	Itgb1bp1	-1.40057	0.0490433
ENSMUSG00000021124	Vti1b	-1.28424	0.0490433
ENSMUSG00000037720	Tmem33	-0.77261	0.0491265
ENSMUSG00000031659	Adcy7	1.21482	0.0491265
ENSMUSG00000028005	Gucy1b1	-1.17105	0.0491265
ENSMUSG00000079659	Tmem243	-0.875457	0.0491265
ENSMUSG00000106918	Mrpl33	-1.36986	0.0491265
ENSMUSG00000021701	Plk2	-0.881564	0.0491265
ENSMUSG00000047843	Bri3	-1.1383	0.0491265
ENSMUSG00000020038	Cry1	-0.932856	0.0492414
ENSMUSG00000062300	Nectin2	-0.581703	0.0492746
ENSMUSG00000031078	Cttn	0.688374	0.0492746
ENSMUSG00000022800	Fyttd1	-1.20814	0.0493902
ENSMUSG00000029570	Lfng	0.950665	0.049428
ENSMUSG00000034473	Sec22a	-1.22186	0.049428
ENSMUSG00000017801	Mlx	-1.26268	0.0496257
ENSMUSG00000062580	Timm17a	-0.961964	0.0496396
ENSMUSG00000024829	Mrpl21	-0.902709	0.049676
ENSMUSG00000036565	Ttyh3	1.36955	0.0498269
ENSMUSG00000041977	Arhgef11	1.07658	0.0499124
ENSMUSG00000020513	Tubd1	-1.20806	0.0499249
ENSMUSG00000025512	Chid1	-0.867413	0.0499249
ENSMUSG00000069020	Urm1	-1.16603	0.0499273
ENSMUSG00000028140	Mrpl9	-0.95759	0.0500402
ENSMUSG00000040385	Ppp1ca	-1.22926	0.0500435
ENSMUSG00000024608	Rps14	-1.20373	0.0501196
ENSMUSG00000072762	4930522L14Rik	-1.5001	0.0501196
ENSMUSG00000070394	Tmem256	-1.30339	0.0501811
ENSMUSG00000095597	Gm6472	-1.19785	0.0502038
ENSMUSG00000037942	Crp	0.736699	0.050243
ENSMUSG00000038046	Mrm3	-0.672247	0.0502571
ENSMUSG00000026209	Dnpep	-1.0446	0.0503157
ENSMUSG00000028214	Gem	-1.00591	0.0503405
ENSMUSG00000022312	Eif3h	-0.99138	0.0503405
ENSMUSG00000002996	Hbp1	-1.53927	0.0503518
ENSMUSG00000035757	Selenoo	-1.33941	0.0503673
ENSMUSG00000075229	Ccdc58	-1.10991	0.0503888
ENSMUSG00000004266	Ptpn6	0.626495	0.0503888
ENSMUSG00000042680	Garem1	1.07148	0.0503888
ENSMUSG00000019868	Vta1	-0.922849	0.0503888
ENSMUSG00000032123	Dpagt1	0.599052	0.0503888
ENSMUSG00000028557	Rnf11	-0.788179	0.0504012
ENSMUSG00000002227	Mov10	1.1961	0.0504012
ENSMUSG00000026201	Stk16	-1.22702	0.0505867
ENSMUSG00000028145	Them4	-1.19552	0.0505867
ENSMUSG00000073616	Cops9	-1.40644	0.0505867
ENSMUSG00000001289	Pfdn5	-1.16203	0.0505867
ENSMUSG00000027630	Tbl1xr1	0.984266	0.0506645
ENSMUSG00000029610	Aimp2	-0.946684	0.0507868
ENSMUSG00000059291	Rpl11	-0.835372	0.0508284
ENSMUSG00000017664	Slc35c2	0.748644	0.0508284
ENSMUSG00000029557	Mrm2	-1.15036	0.0509123
[truncated: 8,752 more rows]
