# Supplementary material for: Limosilactobacillus reuteri alleviates proinflammatory T-cell-mediated liver injury and transcriptomic changes in immunocompromised mice
Source: Front Immunol. 2026 Mar 3;17:1713120. doi: 10.3389/fimmu.2026.1713120 (PMC12992261; doi:10.3389/fimmu.2026.1713120)
Supplement: Supplementary file 4 [file Table3.xlsx]

## Sheet: Full_DEG_3v2
Supplementary Table 7
Gene	GeneSymbol	log2FoldChange (RAG1KOATSFL vs.RAG1KOATSFC)	padj
ENSMUSG00000038418	Egr1	2.61788	2.28585e-34
ENSMUSG00000026819	Slc25a25	-2.03517	2.21861e-21
ENSMUSG00000028655	Mfsd2a	-1.22523	9.0425e-10
ENSMUSG00000024042	Sik1	-1.69098	3.0975e-09
ENSMUSG00000020205	Phlda1	0.987882	1.09151e-08
ENSMUSG00000061540	Orm2	-0.788722	2.59378e-08
ENSMUSG00000022528	Hes1	1.56492	9.20122e-08
ENSMUSG00000034936	Arl4d	-1.42568	1.39379e-07
ENSMUSG00000038415	Foxq1	1.02716	2.87576e-07
ENSMUSG00000026822	Lcn2	-0.939476	4.83863e-07
ENSMUSG00000019139	Isyna1	-1.09191	5.00687e-07
ENSMUSG00000023087	Noct	-1.38199	1.3468e-06
ENSMUSG00000092274	Neat1	1.0896	1.83206e-06
ENSMUSG00000053560	Ier2	0.952403	1.89709e-06
ENSMUSG00000052837	Junb	0.776499	1.99696e-06
ENSMUSG00000050440	Hamp	-1.11303	2.21592e-06
ENSMUSG00000078650	G6pc	-1.11932	2.93995e-06
ENSMUSG00000029380	Cxcl1	0.94451	4.19753e-06
ENSMUSG00000039221	Rpl22l1	0.99827	7.35728e-06
ENSMUSG00000021453	Gadd45g	-0.870811	8.17674e-05
ENSMUSG00000032754	Slc8b1	0.733788	8.34417e-05
ENSMUSG00000024190	Dusp1	-0.781573	9.11796e-05
ENSMUSG00000001670	Tat	-0.882687	0.000104141
ENSMUSG00000041801	Phlda3	1.30143	0.000115293
ENSMUSG00000037583	Nr0b2	0.672324	0.000134776
ENSMUSG00000064215	Ifi27	0.754641	0.000215158
ENSMUSG00000029304	Spp1	-0.671117	0.000225408
ENSMUSG00000000567	Sox9	0.721029	0.000261619
ENSMUSG00000049580	Tsku	-0.876119	0.000265418
ENSMUSG00000089809	Rasgef1b	-0.726811	0.000266168
ENSMUSG00000057465	Saa2	-1.79152	0.000281438
ENSMUSG00000060032	H2afj	0.727064	0.000302266
ENSMUSG00000035595	1600002K03Rik	0.872464	0.00039679
ENSMUSG00000118017	Gm29966	0.874402	0.000413675
ENSMUSG00000056708	Ier5	0.821466	0.00043817
ENSMUSG00000033318	Gstt2	0.758708	0.000439305
ENSMUSG00000021250	Fos	1.23859	0.000481233
ENSMUSG00000006014	Prg4	-0.813718	0.000672078
ENSMUSG00000037621	Atoh8	-0.611679	0.000930425
ENSMUSG00000021999	Cpb2	-0.452678	0.00104503
ENSMUSG00000020538	Srebf1	-0.719537	0.00110578
ENSMUSG00000069755	Zfp125	-0.938266	0.00119855
ENSMUSG00000001665	Gstt3	0.600423	0.00128699
ENSMUSG00000096768	Gm47283	1.22145	0.00130528
ENSMUSG00000021508	Cxcl14	-0.687726	0.00136544
ENSMUSG00000041798	Gck	-0.690045	0.00137355
ENSMUSG00000034168	Irf2bpl	0.618574	0.00144203
ENSMUSG00000028680	Plk3	-0.82074	0.0014743
ENSMUSG00000112539	Gm40787	1.33779	0.00148898
ENSMUSG00000020381	Mrnip	0.900702	0.00151074
ENSMUSG00000021514	Zfp369	0.617497	0.00153796
ENSMUSG00000105879	Gm6204	1.39795	0.00156007
ENSMUSG00000020429	Igfbp1	-2.20757	0.00175511
ENSMUSG00000038894	Irs2	-0.906093	0.00191798
ENSMUSG00000022003	Slc25a30	0.970675	0.00198939
ENSMUSG00000027487	Cdk5rap1	0.759625	0.00201242
ENSMUSG00000040017	Saa4	-0.583591	0.00201941
ENSMUSG00000032806	Slc10a3	-0.994885	0.00206777
ENSMUSG00000074794	Arrdc3	1.57944	0.00208571
ENSMUSG00000041577	Prelp	-0.698908	0.00217701
ENSMUSG00000039323	Igfbp2	0.683212	0.00219669
ENSMUSG00000072625	Gdf2	-0.669111	0.002287
ENSMUSG00000106106	CT010467.1	-0.890418	0.00234773
ENSMUSG00000074063	Osgin1	0.564891	0.00253567
ENSMUSG00000048007	Timm8a1	0.563404	0.00262581
ENSMUSG00000032816	Igdcc4	-1.16849	0.00265971
ENSMUSG00000060152	Pop5	0.496525	0.00311216
ENSMUSG00000052738	Suclg1	0.594107	0.00322626
ENSMUSG00000086010	Gm15318	-0.74729	0.00335943
ENSMUSG00000026278	Bok	0.810823	0.00339093
ENSMUSG00000032577	Mapkapk3	0.64652	0.0034184
ENSMUSG00000040747	Cd53	-0.528739	0.00342452
ENSMUSG00000023073	Slc10a2	-0.523381	0.00345761
ENSMUSG00000019689	Fmc1	0.655266	0.00349967
ENSMUSG00000034780	B3galt1	-0.597655	0.00350075
ENSMUSG00000006021	Kptn	0.563507	0.00362593
ENSMUSG00000041548	Hspb8	-0.433909	0.00366174
ENSMUSG00000058392	Rrp1b	-0.929183	0.0037468
ENSMUSG00000031451	Gas6	-0.729516	0.00386246
ENSMUSG00000100153	Ppp1ccb	-1.1035	0.0039034
ENSMUSG00000110353	Gm33543	0.639055	0.0039137
ENSMUSG00000032776	Mctp2	-0.620148	0.00391655
ENSMUSG00000086332	4930480G23Rik	-0.892623	0.00411598
ENSMUSG00000023505	Cdca3	1.02178	0.00419915
ENSMUSG00000016252	Atp5e	0.840232	0.0042589
ENSMUSG00000100017	2410022M11Rik	0.770274	0.0042909
ENSMUSG00000059498	Fcgr3	-0.603913	0.00434749
ENSMUSG00000026568	Mpc2	0.553745	0.00437138
ENSMUSG00000020034	Tcp11l2	0.62479	0.00439895
ENSMUSG00000020805	Slc13a5	-0.687425	0.00440665
ENSMUSG00000045092	S1pr1	-0.523814	0.00461129
ENSMUSG00000021876	Rnase4	-0.439768	0.00483958
ENSMUSG00000039457	Ppl	-0.691524	0.00497099
ENSMUSG00000005410	Mcm5	0.793227	0.00519273
ENSMUSG00000051495	Irf2bp2	-0.621371	0.00519891
ENSMUSG00000037710	Cisd1	0.566516	0.00533944
ENSMUSG00000086610	Gm15408	0.900178	0.00557799
ENSMUSG00000053846	Lipg	-0.961114	0.00560273
ENSMUSG00000008348	Ubc	-0.450729	0.00562771
ENSMUSG00000053553	3110082I17Rik	0.742674	0.00564633
ENSMUSG00000020893	Per1	-0.896877	0.00573224
ENSMUSG00000095098	Ccdc85b	0.716411	0.00581745
ENSMUSG00000026773	Pfkfb3	-0.972491	0.00590565
ENSMUSG00000038508	Gdf15	0.688736	0.00591707
ENSMUSG00000026072	Il1r1	-0.650189	0.00593344
ENSMUSG00000020439	Smtn	-0.785878	0.00597673
ENSMUSG00000040740	Slc25a34	0.948347	0.00606016
ENSMUSG00000039275	Foxk2	-0.517498	0.00611882
ENSMUSG00000044026	Slc35g1	-0.711063	0.00617048
ENSMUSG00000025981	Coq10b	-0.690952	0.00618909
ENSMUSG00000063838	Cdc42ep5	0.90314	0.00627306
ENSMUSG00000039956	Mrap	-0.481258	0.00627617
ENSMUSG00000093798	Gm8355	-0.96203	0.00640986
ENSMUSG00000018459	Slc13a3	-0.5305	0.00650399
ENSMUSG00000035356	Nfkbiz	0.541564	0.0065335
ENSMUSG00000004610	Etfb	0.808739	0.00689222
ENSMUSG00000006522	Itih3	-0.409358	0.00691519
ENSMUSG00000038028	Tigar	-0.567588	0.007022
ENSMUSG00000042485	Mustn1	-0.591254	0.00712996
ENSMUSG00000006782	Cnp	0.514522	0.00724684
ENSMUSG00000047153	Khnyn	0.510865	0.00737604
ENSMUSG00000049878	Rlf	-0.56361	0.00737673
ENSMUSG00000022462	Slc38a2	-0.626661	0.00749909
ENSMUSG00000034785	Dio1	-0.665542	0.00754147
ENSMUSG00000054499	Dedd2	0.462874	0.00760626
ENSMUSG00000053600	Zfp472	0.918348	0.00779454
ENSMUSG00000037025	Foxa2	0.526781	0.00801514
ENSMUSG00000012076	Brms1l	-0.855355	0.00808274
ENSMUSG00000019970	Sgk1	-0.624106	0.0083545
ENSMUSG00000064289	Tank	-0.513732	0.00843494
ENSMUSG00000028240	Cyp7a1	-1.80165	0.00866194
ENSMUSG00000006378	Gcat	0.667338	0.00877393
ENSMUSG00000018770	Atp5g3	0.433199	0.0089637
ENSMUSG00000073834	Mup11	-0.724927	0.00918697
ENSMUSG00000026890	Lhx6	-0.694321	0.00957757
ENSMUSG00000044206	Vsig4	-0.529182	0.0097092
ENSMUSG00000022180	Slc7a8	-0.580809	0.0098006
ENSMUSG00000053113	Socs3	0.436652	0.00995416
ENSMUSG00000008090	Fgfrl1	-0.493524	0.00996084
ENSMUSG00000001103	Sebox	-0.854839	0.0101615
ENSMUSG00000021091	Serpina3n	-0.482185	0.0102922
ENSMUSG00000056313	Tcim	-0.573484	0.0103827
ENSMUSG00000037573	Tob1	-0.49035	0.0104192
ENSMUSG00000008845	Cd163	-0.549172	0.0104967
ENSMUSG00000021103	Mnat1	0.651695	0.0105696
ENSMUSG00000050471	Fam118b	-0.568504	0.0106486
ENSMUSG00000072115	Ang	-0.40336	0.0107488
ENSMUSG00000026622	Nek2	0.845028	0.0108184
ENSMUSG00000030718	Ppme1	-0.432937	0.0108817
ENSMUSG00000058492	Scp2-ps2	-0.819121	0.0110062
ENSMUSG00000082292	Gm12250	0.613437	0.0110662
ENSMUSG00000022951	Rcan1	-0.415312	0.0111391
ENSMUSG00000050708	Ftl1	0.522147	0.0111545
ENSMUSG00000024785	Rcl1	0.445109	0.0111962
ENSMUSG00000010362	Rdm1	0.728916	0.0112374
ENSMUSG00000067212	H2-T23	0.414207	0.0114027
ENSMUSG00000003283	Hck	-0.544441	0.0114656
ENSMUSG00000018809	Smyd4	0.669054	0.0114761
ENSMUSG00000019256	Ahr	-0.458183	0.011714
ENSMUSG00000024309	Pfdn6	0.486326	0.0117558
ENSMUSG00000020022	Ndufa12	-0.422567	0.0118042
ENSMUSG00000012428	Steap4	-0.507919	0.0119249
ENSMUSG00000039533	Mmd2	-0.680134	0.0124176
ENSMUSG00000078570	1110065P20Rik	0.522054	0.0124666
ENSMUSG00000026542	Apcs	-0.461337	0.0125892
ENSMUSG00000039740	Alg2	-0.534125	0.0126024
ENSMUSG00000057729	Prtn3	-0.351653	0.0126027
ENSMUSG00000026436	Elk4	0.380155	0.0128294
ENSMUSG00000029551	Psmg3	0.596893	0.0129595
ENSMUSG00000039316	Rftn1	0.926721	0.0130156
ENSMUSG00000046814	Gchfr	0.606401	0.0130818
ENSMUSG00000074622	Mafb	-0.645509	0.0132854
ENSMUSG00000056749	Nfil3	-0.615732	0.0134459
ENSMUSG00000074578	Zfas1	0.745537	0.0135539
ENSMUSG00000022270	Retreg1	0.412639	0.0136412
ENSMUSG00000029207	Apbb2	-0.62234	0.0137815
ENSMUSG00000027406	Idh3b	0.353573	0.0139805
ENSMUSG00000014294	Ndufa2	0.630508	0.0139825
ENSMUSG00000024029	Tff3	1.26131	0.0141844
ENSMUSG00000043702	Pde12	-0.522	0.0142384
ENSMUSG00000064254	Ethe1	0.399924	0.0146531
ENSMUSG00000026553	Copa	-0.424107	0.0147962
ENSMUSG00000045414	Dipk2a	-0.436119	0.0148633
ENSMUSG00000019942	Cdk1	0.911591	0.0150577
ENSMUSG00000037152	Ndufc1	0.47698	0.0152033
ENSMUSG00000096727	Psmb9	0.534354	0.0153703
ENSMUSG00000024236	Svil	-0.481336	0.015413
ENSMUSG00000038507	Parp12	0.428545	0.0154823
ENSMUSG00000023067	Cdkn1a	0.624545	0.0155257
ENSMUSG00000022615	Tymp	0.507041	0.0156454
ENSMUSG00000021539	Lect2	-0.368746	0.0159101
ENSMUSG00000102869	2900097C17Rik	0.48021	0.0160327
ENSMUSG00000051319	Mtln	0.586739	0.0161279
ENSMUSG00000071657	Bscl2	0.493796	0.0165453
ENSMUSG00000060639	Hist1h4i	0.778085	0.0166709
ENSMUSG00000041132	N4bp2l1	-0.524924	0.0168908
ENSMUSG00000032786	Alas1	-0.455282	0.0171424
ENSMUSG00000019158	Tmem160	0.626732	0.0171555
ENSMUSG00000052957	Gas1	-0.705327	0.017499
ENSMUSG00000029298	Gbp9	0.471864	0.0175665
ENSMUSG00000014959	Gorasp2	-0.358219	0.0176412
ENSMUSG00000067847	Romo1	0.598861	0.0176903
ENSMUSG00000032028	Nxpe2	-0.573016	0.0179474
ENSMUSG00000029687	Ezh2	0.608893	0.0181583
ENSMUSG00000007216	Zfp775	0.748141	0.0182159
ENSMUSG00000073468	Sft2d1	0.476106	0.0183463
ENSMUSG00000033685	Ucp2	-0.39501	0.018417
ENSMUSG00000097310	A930038B10Rik	0.687596	0.0186007
ENSMUSG00000098234	Snhg6	0.56437	0.0188322
ENSMUSG00000035208	Slfn8	0.654905	0.01885
ENSMUSG00000022401	Xpnpep3	-0.455156	0.0190366
ENSMUSG00000026104	Stat1	0.43004	0.0190842
ENSMUSG00000026799	Med27	-0.644164	0.0191334
ENSMUSG00000035692	Isg15	0.448302	0.0192394
ENSMUSG00000045973	Slc25a51	-0.425895	0.019265
ENSMUSG00000054277	Arfgap3	-0.514495	0.0192962
ENSMUSG00000042737	Dpm3	0.656079	0.019449
ENSMUSG00000059975	Zfp74	-0.756138	0.019619
ENSMUSG00000068854	Hist2h2be	0.646755	0.019798
ENSMUSG00000022193	Psmb5	0.487693	0.0200062
ENSMUSG00000023031	Cela1	0.646682	0.0200086
ENSMUSG00000019726	Lyst	-0.515593	0.0202251
ENSMUSG00000074476	Spc24	0.44325	0.0202316
ENSMUSG00000036362	P2ry13	-0.731699	0.0203521
ENSMUSG00000032224	Fam81a	0.628962	0.0203813
ENSMUSG00000073684	Faap20	0.47672	0.0204307
ENSMUSG00000026981	Il1rn	0.559894	0.0205241
ENSMUSG00000041324	Inhba	-0.57129	0.0206441
ENSMUSG00000027408	Cpxm1	0.992134	0.0207541
ENSMUSG00000043019	Edem3	-0.5286	0.0209557
ENSMUSG00000039262	Prrc2b	0.415759	0.0212684
ENSMUSG00000039196	Orm1	-0.354456	0.021321
ENSMUSG00000029177	Cenpa	0.574032	0.0214403
ENSMUSG00000116097	Gm36738	0.723394	0.0217977
ENSMUSG00000026249	Serpine2	0.50274	0.0218357
ENSMUSG00000029650	Slc46a3	-0.445892	0.0218811
ENSMUSG00000074170	Plekhf1	0.466061	0.0219062
ENSMUSG00000025785	Exosc7	0.410883	0.022335
ENSMUSG00000040321	Zfp770	0.6067	0.0224597
ENSMUSG00000060803	Gstp1	0.560456	0.0224942
ENSMUSG00000022034	Esco2	1.16046	0.0225214
ENSMUSG00000031370	Zrsr2	0.387445	0.0225704
ENSMUSG00000067279	Ppp1r3c	0.623325	0.0227254
ENSMUSG00000044813	Shb	-0.439331	0.0229858
ENSMUSG00000041096	Tspyl2	-0.446116	0.0229997
ENSMUSG00000055200	Sertad3	0.649916	0.0230187
ENSMUSG00000020108	Ddit4	-0.623424	0.0231868
ENSMUSG00000002017	Fam98a	-0.393623	0.023274
ENSMUSG00000014905	Dnajb9	-0.350811	0.0233796
ENSMUSG00000038352	Arl5c	0.883263	0.0234538
ENSMUSG00000059278	Naa38	0.48482	0.0234654
ENSMUSG00000039001	Rps21	0.590026	0.0235082
ENSMUSG00000032010	Usp2	-0.883031	0.0235739
ENSMUSG00000032485	Scap	0.368858	0.0240397
ENSMUSG00000022102	Dok2	0.611938	0.0240624
ENSMUSG00000025355	Mmp19	-0.416125	0.0242136
ENSMUSG00000030560	Ctsc	-0.425651	0.0244351
ENSMUSG00000053091	Lins1	-0.676887	0.0244723
ENSMUSG00000040938	Slc16a11	0.510337	0.0244754
ENSMUSG00000019802	Sec63	-0.336325	0.024496
ENSMUSG00000021922	Itih4	-0.356886	0.0245845
ENSMUSG00000021051	Ppp2r5e	-0.373208	0.024601
ENSMUSG00000031617	Tmem184c	-0.630388	0.0246067
ENSMUSG00000037942	Crp	-0.401096	0.0246111
ENSMUSG00000036779	Tent4b	-0.434112	0.0246578
ENSMUSG00000032051	Fdx1	0.388763	0.0247141
ENSMUSG00000043572	Pars2	0.624531	0.0247729
ENSMUSG00000028356	Ambp	-0.326562	0.0247909
ENSMUSG00000060591	Ifitm2	-0.38671	0.0249307
ENSMUSG00000079003	Samd1	-0.520814	0.0251445
ENSMUSG00000020017	Hal	0.33254	0.0255391
ENSMUSG00000104713	Gbp6	0.40268	0.0258537
ENSMUSG00000004233	Wars2	0.655919	0.0258829
ENSMUSG00000079293	Clec7a	-0.5374	0.0259372
ENSMUSG00000028832	Stmn1	0.704541	0.0260408
ENSMUSG00000117406	Ntn3	0.715973	0.026133
ENSMUSG00000040139	9430038I01Rik	0.458981	0.0262141
ENSMUSG00000047822	Angptl8	1.43885	0.0263288
ENSMUSG00000101655	2310040G24Rik	0.595113	0.0267461
ENSMUSG00000047832	Cdca4	0.62681	0.0267494
ENSMUSG00000043183	Simc1	-0.756504	0.0268327
ENSMUSG00000020219	Timm13	0.548882	0.0270347
ENSMUSG00000023004	Tuba1b	0.45103	0.0270369
ENSMUSG00000040128	Pnrc1	-0.39115	0.0272829
ENSMUSG00000050608	Micos10	0.457856	0.0276006
ENSMUSG00000056973	Ces1d	0.366543	0.0277305
ENSMUSG00000035969	Rusc2	-0.523869	0.0279225
ENSMUSG00000010651	Acaa1b	0.503112	0.0279936
ENSMUSG00000003617	Cp	-0.392536	0.0281599
ENSMUSG00000021290	Atp5mpl	0.51901	0.028257
ENSMUSG00000090553	Snrpe	0.534989	0.0283149
ENSMUSG00000038462	Uqcrfs1	0.304889	0.0287623
ENSMUSG00000052798	Nup107	0.580134	0.0291978
ENSMUSG00000054072	Iigp1	0.33237	0.0293421
ENSMUSG00000026922	Agpat2	-0.438372	0.0293973
ENSMUSG00000022488	Nckap1l	-0.427856	0.029506
ENSMUSG00000024338	Psmb8	0.550092	0.0297885
ENSMUSG00000068329	Htra2	0.490134	0.0298254
ENSMUSG00000020038	Cry1	-0.604646	0.0300892
ENSMUSG00000090958	Lrrc32	-0.511673	0.0303174
ENSMUSG00000029686	Cul1	-0.48304	0.0303747
ENSMUSG00000061751	Kalrn	-0.505996	0.0304041
ENSMUSG00000047150	1700001C19Rik	0.473253	0.0304548
ENSMUSG00000036537	Rnf113a1	0.773229	0.0304563
ENSMUSG00000005413	Hmox1	-0.363452	0.030578
ENSMUSG00000078817	Nlrp12	0.482867	0.0306066
ENSMUSG00000026098	Pms1	-0.639068	0.0309021
ENSMUSG00000028861	Mrps15	-0.356153	0.0309393
ENSMUSG00000035828	Pim3	-0.560358	0.0309434
ENSMUSG00000036120	Rfxank	0.421153	0.0309557
ENSMUSG00000040471	Ggt6	-0.523916	0.0309795
ENSMUSG00000028277	Ube2j1	-0.348424	0.0310549
ENSMUSG00000115919	Gm31583	0.466178	0.0311548
ENSMUSG00000036430	Tbcc	0.468342	0.0316173
ENSMUSG00000023886	Smoc2	0.444092	0.0316504
ENSMUSG00000042524	Sun2	0.395264	0.0316926
ENSMUSG00000109511	Nup62	0.519041	0.0318581
ENSMUSG00000031157	Pqbp1	-0.318156	0.0319382
ENSMUSG00000037826	Ppm1k	0.330517	0.0319773
ENSMUSG00000032279	Idh3a	-0.377249	0.0319901
ENSMUSG00000063415	Cyp26b1	0.650717	0.032052
ENSMUSG00000028186	Uox	0.384838	0.0323926
ENSMUSG00000023132	Gzma	0.648552	0.032604
ENSMUSG00000017716	Birc5	0.756203	0.032669
ENSMUSG00000075304	Sp5	0.67834	0.0329363
ENSMUSG00000017718	Afmid	0.421832	0.03298
ENSMUSG00000068749	Psma5	0.40194	0.0329863
ENSMUSG00000010175	Prox1	-0.496888	0.0330102
ENSMUSG00000002265	Peg3	-0.779525	0.0330586
ENSMUSG00000031458	Coprs	0.588561	0.0331895
ENSMUSG00000032808	Cyp2c38	-0.541883	0.0334152
ENSMUSG00000052751	Repin1	0.407902	0.0336754
ENSMUSG00000059534	Uqcr10	0.440796	0.0337084
ENSMUSG00000006850	Tmco6	0.433733	0.0339722
ENSMUSG00000030067	Foxp1	0.442823	0.0340157
ENSMUSG00000049517	Rps23	0.430046	0.0341189
ENSMUSG00000113902	Ndufb1-ps	0.413722	0.0343039
ENSMUSG00000023243	Kcnk5	-0.454275	0.0343658
ENSMUSG00000020349	Ppp2ca	-0.298687	0.0346843
ENSMUSG00000046947	Adck2	0.522876	0.0348939
ENSMUSG00000027201	Myef2	-0.586667	0.0349797
ENSMUSG00000060317	Acnat2	-0.370557	0.0353084
ENSMUSG00000037570	Mcrs1	0.49405	0.0353326
ENSMUSG00000029815	Malsu1	0.515963	0.0353671
ENSMUSG00000035413	Tmem98	-0.552989	0.03539
ENSMUSG00000031969	Acad8	0.364114	0.0354488
ENSMUSG00000037935	Smarce1	-0.365616	0.0354704
ENSMUSG00000020271	Fbxw11	-0.372406	0.0355252
ENSMUSG00000061132	Blnk	0.713666	0.0356096
ENSMUSG00000056999	Ide	-0.370081	0.0359194
ENSMUSG00000028555	Ttc39a	-0.642099	0.0359777
ENSMUSG00000048271	Rbm33	-0.459399	0.0360582
ENSMUSG00000106037	Gm4332	0.664858	0.0361297
ENSMUSG00000031662	Snx20	0.672267	0.0361443
ENSMUSG00000052560	Cpne8	-0.467111	0.0363755
ENSMUSG00000025479	Cyp2e1	-0.388083	0.036617
ENSMUSG00000074639	Rdh16f2	0.427722	0.0370259
ENSMUSG00000074115	Saa1	-1.07635	0.0372706
ENSMUSG00000026669	Mcm10	0.396574	0.0373914
ENSMUSG00000029167	Ppargc1a	0.48259	0.0376864
ENSMUSG00000028410	Dnaja1	-0.287943	0.037851
ENSMUSG00000049303	Syt12	-0.748382	0.0379189
ENSMUSG00000025993	Slc40a1	-0.396127	0.0381065
ENSMUSG00000025936	Gm4956	0.471075	0.0382555
ENSMUSG00000030739	Myh14	0.419868	0.0382723
ENSMUSG00000024818	Slc25a45	-0.527068	0.0383081
ENSMUSG00000090019	Gimap1	0.844962	0.0385454
ENSMUSG00000055093	Gm8430	0.732489	0.0385848
ENSMUSG00000055612	Cdca7	0.839519	0.0387924
ENSMUSG00000000811	Txnrd3	-0.482913	0.0388383
ENSMUSG00000001227	Sema6b	0.529586	0.0389447
ENSMUSG00000026447	Pik3c2b	0.506876	0.039302
ENSMUSG00000015932	Dstn	-0.3317	0.0393408
ENSMUSG00000028622	Mrpl37	0.411735	0.0393502
ENSMUSG00000086593	Gm16548	0.517284	0.0393735
ENSMUSG00000001632	Brpf1	-0.411751	0.0394467
ENSMUSG00000091694	Apol11b	-0.667168	0.0396096
ENSMUSG00000110439	Mup22	0.484881	0.0396388
ENSMUSG00000041828	Abca8a	0.398359	0.0397294
ENSMUSG00000024228	Nudt12	-0.445586	0.039857
ENSMUSG00000033417	Cacul1	-0.331554	0.0398779
ENSMUSG00000036199	Ndufa13	0.387598	0.0399419
ENSMUSG00000062410	Hsd3b3	-0.341104	0.0399718
ENSMUSG00000029752	Asns	0.675769	0.040012
ENSMUSG00000058267	Mrps14	0.347268	0.0401687
ENSMUSG00000004996	Mri1	0.363151	0.0402743
ENSMUSG00000057863	Rpl36	0.443596	0.0403927
ENSMUSG00000038695	Josd2	0.365283	0.0406812
ENSMUSG00000034774	Dsg1c	-0.660333	0.0409307
ENSMUSG00000030521	Mphosph10	-0.473062	0.040961
ENSMUSG00000031539	Ap3m2	0.652678	0.040983
ENSMUSG00000031770	Herpud1	-0.401179	0.0412649
ENSMUSG00000097354	2310001H17Rik	0.422164	0.0414225
ENSMUSG00000024777	Ppp2r5b	-0.522912	0.0417316
ENSMUSG00000025224	Gbf1	-0.403557	0.0422229
ENSMUSG00000028672	Hmgcl	0.41138	0.0432652
ENSMUSG00000018774	Cd68	-0.403144	0.0433392
ENSMUSG00000020553	Pctp	0.457312	0.0435177
ENSMUSG00000049882	Vcpkmt	0.486959	0.043561
ENSMUSG00000031950	Gabarapl2	0.432683	0.0436156
ENSMUSG00000022149	C9	-0.288563	0.043686
ENSMUSG00000026355	Mcm6	0.455982	0.0436948
ENSMUSG00000005233	Spc25	0.83532	0.0438504
ENSMUSG00000051236	Msrb3	-0.430869	0.043887
ENSMUSG00000040204	Pclaf	0.693184	0.0440844
ENSMUSG00000032410	Xrn1	-0.419925	0.0441824
ENSMUSG00000031843	Mphosph6	-0.562552	0.0442259
ENSMUSG00000030064	Frmd4b	-0.467075	0.0443624
ENSMUSG00000030103	Bhlhe40	-0.450843	0.0444046
ENSMUSG00000078963	Hsbp1l1	0.712691	0.0445148
ENSMUSG00000042854	Trp53rkb	0.689332	0.0446091
ENSMUSG00000029674	Limk1	-0.736831	0.0446652
ENSMUSG00000052776	Oas1a	0.505921	0.0446989
ENSMUSG00000028998	Tomm7	0.481595	0.0447347
ENSMUSG00000021423	Ly86	-0.448359	0.0448161
ENSMUSG00000110277	Gm45871	0.580121	0.0448196
ENSMUSG00000069899	Gm12166	0.677302	0.0451636
ENSMUSG00000026154	Sdhaf4	0.469195	0.0451962
ENSMUSG00000072694	1500011B03Rik	0.620061	0.0452155
ENSMUSG00000034321	Exosc1	-0.453549	0.0452826
ENSMUSG00000029322	Plac8	0.522939	0.0453735
ENSMUSG00000024131	Slc3a1	-0.467014	0.0454505
ENSMUSG00000022889	Mrpl39	-0.332254	0.0455387
ENSMUSG00000034845	Plvap	-0.378652	0.0456901
ENSMUSG00000026727	Rsu1	-0.525368	0.0458298
ENSMUSG00000026358	Rgs1	-0.671765	0.0459099
ENSMUSG00000028229	Rmdn1	0.370857	0.0459338
ENSMUSG00000040681	Hmgn1	0.410998	0.0463001
ENSMUSG00000086447	Gm13522	0.561569	0.0465667
ENSMUSG00000048706	Lurap1l	0.299437	0.0465712
ENSMUSG00000041119	Pde9a	-0.335298	0.0466096
ENSMUSG00000034190	Chmp7	0.314676	0.0466705
ENSMUSG00000073616	Cops9	0.587529	0.0466776
ENSMUSG00000043415	Otud1	-0.481404	0.0467233
ENSMUSG00000029675	Eln	0.851366	0.0467382
ENSMUSG00000038244	Mical2	-0.510105	0.0468413
ENSMUSG00000066829	Zfp810	-0.442385	0.0470616
ENSMUSG00000021824	Ap3m1	-0.462407	0.0470636
ENSMUSG00000022329	Stk3	-0.448568	0.0474921
ENSMUSG00000075232	Amd1	-0.313404	0.0476025
ENSMUSG00000003033	Ap1m1	-0.37288	0.0476098
ENSMUSG00000028639	Ybx1	-0.283441	0.047992
ENSMUSG00000039182	AW209491	-0.378009	0.0479958
ENSMUSG00000047123	Ticam1	0.388972	0.048355
ENSMUSG00000064337	mt-Rnr1	-0.444824	0.0486525
ENSMUSG00000034858	Fam214a	-0.503378	0.0486685
ENSMUSG00000022680	Pdxdc1	-0.414598	0.0487858
ENSMUSG00000026730	Pter	-0.351947	0.0492065
ENSMUSG00000024174	Pot1b	-0.673618	0.0495773
ENSMUSG00000066477	Gm16551	0.657931	0.049607
ENSMUSG00000095325	Zfp870	0.575309	0.0496919
ENSMUSG00000022236	Ropn1l	0.391486	0.0497212
ENSMUSG00000034789	Rab24	0.514727	0.0497662
ENSMUSG00000038481	Cdk19	0.452734	0.0497944
ENSMUSG00000035354	Uvrag	-0.373397	0.0498543
ENSMUSG00000003555	Cyp17a1	-0.701848	0.0500715
ENSMUSG00000018899	Irf1	0.336171	0.0501079
ENSMUSG00000031594	Fgl1	-0.267887	0.05014
ENSMUSG00000029368	Alb	0.291004	0.0502043
ENSMUSG00000032932	Hspa13	-0.319395	0.0502398
ENSMUSG00000035772	Mrps2	-0.336797	0.0502652
ENSMUSG00000000088	Cox5a	0.480492	0.0503165
ENSMUSG00000054434	Tmem120b	-0.701308	0.050503
ENSMUSG00000017405	Nek8	0.563649	0.0506513
ENSMUSG00000097039	Pvt1	0.642372	0.0506671
ENSMUSG00000056608	Chd9	-0.389115	0.0507142
ENSMUSG00000036989	Trim3	-0.450837	0.0507601
ENSMUSG00000022371	Col14a1	-0.320293	0.0508154
ENSMUSG00000051615	Rap2a	-0.392369	0.0509697
ENSMUSG00000024181	Mrpl28	0.46626	0.0511141
ENSMUSG00000014177	Tvp23b	0.337681	0.0511391
ENSMUSG00000027346	Gpcpd1	0.440799	0.0512711
ENSMUSG00000022545	Ercc4	-0.439068	0.0513341
ENSMUSG00000026142	Rhbdd1	-0.464858	0.0514221
ENSMUSG00000002064	Sdf2	0.382326	0.0514437
ENSMUSG00000022965	Ifngr2	0.393894	0.0514633
ENSMUSG00000035142	Nubpl	0.500145	0.0516692
ENSMUSG00000018669	Cdk5rap3	0.451247	0.0517555
ENSMUSG00000041238	Rbbp8	-0.558028	0.0518733
ENSMUSG00000000538	Tom1l2	0.34433	0.0518997
ENSMUSG00000011884	Gltp	-0.396477	0.0519446
ENSMUSG00000027405	Nop56	-0.344945	0.051959
ENSMUSG00000056643	Chst13	0.52091	0.0520143
ENSMUSG00000041375	Ccdc9	0.380609	0.0521922
ENSMUSG00000030409	Dmpk	-0.479426	0.0522633
ENSMUSG00000027559	Car3	0.444854	0.0523193
ENSMUSG00000109482	Gm4756	-0.399109	0.0523216
ENSMUSG00000046516	Cox17	0.623801	0.052492
ENSMUSG00000049562	Ap5b1	0.656306	0.0528092
ENSMUSG00000016028	Celsr1	-0.571192	0.0531025
ENSMUSG00000024212	Mllt1	-0.416032	0.0533637
ENSMUSG00000037214	Thap1	0.45063	0.0534047
ENSMUSG00000020794	Ube2g1	-0.309922	0.0534626
ENSMUSG00000021765	Fst	-0.386403	0.0535386
ENSMUSG00000020961	Ston2	-0.463842	0.0536668
ENSMUSG00000063354	Slc39a4	0.365679	0.0538434
ENSMUSG00000018199	Ro60	-0.519186	0.0540171
ENSMUSG00000009646	Pla2g12b	0.342987	0.0541616
ENSMUSG00000009863	Sdhb	0.365265	0.0542571
ENSMUSG00000035031	C8a	-0.316602	0.0542589
ENSMUSG00000040690	Col16a1	0.77598	0.0547361
ENSMUSG00000034353	Ramp1	-0.55501	0.0547642
ENSMUSG00000051730	Mettl5	0.354289	0.0547875
ENSMUSG00000034557	Zfyve9	-0.409378	0.0551275
ENSMUSG00000030249	Abcc9	-0.577892	0.0554535
ENSMUSG00000046352	Gjb2	-0.321577	0.0554781
ENSMUSG00000001524	Gtf2h4	0.387182	0.0556202
ENSMUSG00000022906	Parp9	-0.332074	0.0558743
ENSMUSG00000026927	Entr1	-0.303655	0.0562273
ENSMUSG00000083863	Gm13341	-0.694319	0.0562617
ENSMUSG00000069733	Ube2u	0.399404	0.0562904
ENSMUSG00000078866	Zfp970	-0.538699	0.0564671
ENSMUSG00000024231	Cul2	-0.295548	0.0567706
ENSMUSG00000038037	Socs1	0.559751	0.0568846
ENSMUSG00000020869	Lrrc59	-0.419503	0.0572302
ENSMUSG00000015968	Cacna1d	0.543557	0.05729
ENSMUSG00000057778	Cyb5d2	-0.346089	0.0574464
ENSMUSG00000029670	Ing3	-0.526443	0.057603
ENSMUSG00000041231	Ublcp1	-0.380807	0.0576694
ENSMUSG00000022514	Il1rap	-0.29087	0.0579231
ENSMUSG00000040767	Snrnp25	0.600638	0.0579665
ENSMUSG00000036905	C1qb	-0.316156	0.0582786
ENSMUSG00000042745	Id1	0.583978	0.0587491
ENSMUSG00000108822	Gm44787	0.660744	0.0588046
ENSMUSG00000021116	Eif2s1	-0.325328	0.0588102
ENSMUSG00000043421	Hilpda	0.574585	0.0589394
ENSMUSG00000045216	Hs6st1	-0.477863	0.0590104
ENSMUSG00000091811	Inafm1	0.471782	0.0591458
ENSMUSG00000039501	Znfx1	-0.353203	0.0592015
ENSMUSG00000053841	Txlna	-0.319716	0.0593358
ENSMUSG00000038619	Ensa	0.300892	0.0595931
ENSMUSG00000026111	Unc50	0.308983	0.0596561
ENSMUSG00000031906	Smpd3	-0.459661	0.0596568
ENSMUSG00000022100	Xpo7	-0.328063	0.0596762
ENSMUSG00000047213	Ythdf3	-0.341039	0.0597116
ENSMUSG00000027495	Fam210b	-0.284648	0.0598748
ENSMUSG00000029657	Hsph1	-0.443922	0.0599121
ENSMUSG00000027496	Aurka	0.58001	0.0599542
ENSMUSG00000040618	Pck2	0.460016	0.060057
ENSMUSG00000063882	Uqcrh	0.471864	0.0600597
ENSMUSG00000048756	Foxo3	0.31971	0.0601006
ENSMUSG00000002804	Nudt14	0.387652	0.0602213
ENSMUSG00000030701	Plekhb1	-0.399703	0.0602502
ENSMUSG00000027907	S100a11	-0.333996	0.0603844
ENSMUSG00000022498	Txndc11	-0.29993	0.0604377
ENSMUSG00000022999	Lmbr1l	0.431375	0.0605364
ENSMUSG00000025574	Tk1	0.350237	0.0607578
ENSMUSG00000060961	Slc4a4	-0.390364	0.0608787
ENSMUSG00000049791	Fzd4	-0.448303	0.0609532
ENSMUSG00000026806	Ddx31	-0.457462	0.0610767
ENSMUSG00000032218	Ccnb2	0.721606	0.0612466
ENSMUSG00000035000	Dpp4	-0.380508	0.0612712
ENSMUSG00000068134	Zfp120	0.436624	0.0613874
ENSMUSG00000022008	Gpalpp1	-0.349231	0.0614788
ENSMUSG00000002416	Ndufb2	0.540206	0.0618535
ENSMUSG00000008429	Herpud2	-0.303921	0.0619809
ENSMUSG00000070427	Il18bp	-0.274687	0.0620091
ENSMUSG00000024127	Prepl	-0.443836	0.0620101
ENSMUSG00000027384	Ndufaf5	0.490227	0.0620281
ENSMUSG00000029101	Rgs12	0.413932	0.0622936
ENSMUSG00000032640	Chsy1	-0.54404	0.0624337
ENSMUSG00000084128	Esrp2	-0.387501	0.0624384
ENSMUSG00000029098	Acox3	-0.313182	0.0625821
ENSMUSG00000026126	Ptpn18	0.728017	0.0625903
ENSMUSG00000029507	Pus1	0.36705	0.0626372
ENSMUSG00000018599	Mief2	0.374831	0.0628467
ENSMUSG00000028150	Rorc	-0.357924	0.0630144
ENSMUSG00000037712	Fermt2	-0.312459	0.0630277
ENSMUSG00000029406	Pitpnm2	-0.465508	0.0630577
ENSMUSG00000030744	Rps3	0.457508	0.063318
ENSMUSG00000039536	Stau1	-0.329195	0.063521
ENSMUSG00000055866	Per2	-0.749792	0.0636028
ENSMUSG00000029299	Abcg3	-0.601632	0.063671
ENSMUSG00000039763	Dnajc28	0.394144	0.0638112
ENSMUSG00000030512	Snrpa1	0.413572	0.0638336
ENSMUSG00000015357	Clpx	0.373437	0.063956
ENSMUSG00000032403	2300009A05Rik	-0.49483	0.0639707
ENSMUSG00000029512	Ulk1	0.314613	0.0641518
ENSMUSG00000046324	Ermp1	-0.3261	0.0642058
ENSMUSG00000086938	4930481A15Rik	0.574968	0.0642976
ENSMUSG00000034459	Ifit1	0.304227	0.0643629
ENSMUSG00000075704	Txnrd2	0.385759	0.064406
ENSMUSG00000037503	Fam168b	0.31993	0.0646146
ENSMUSG00000034333	Zbed4	-0.590403	0.0650091
ENSMUSG00000021676	Iqgap2	-0.400582	0.0650918
ENSMUSG00000071662	Polr2g	0.486382	0.0652558
ENSMUSG00000037440	Vnn1	-0.566964	0.0652845
ENSMUSG00000020914	Top2a	0.451128	0.0653221
ENSMUSG00000052336	Cx3cr1	0.629225	0.0654465
ENSMUSG00000046159	Chrm3	-0.452731	0.0655385
ENSMUSG00000003721	Insig2	0.362765	0.0656633
ENSMUSG00000057948	Unc13d	0.634847	0.0659569
ENSMUSG00000091264	Smim13	0.373111	0.0660487
ENSMUSG00000031004	Mki67	0.430712	0.0662629
ENSMUSG00000024164	C3	-0.302248	0.0662683
ENSMUSG00000040701	Ap1g2	-0.427084	0.0662979
ENSMUSG00000071528	Atp5md	0.488412	0.066425
ENSMUSG00000040857	Erf	0.356439	0.0665147
ENSMUSG00000037211	Spry1	-0.585776	0.0666184
ENSMUSG00000064326	Siva1	0.494965	0.0667193
ENSMUSG00000028576	Ift74	-0.435577	0.0668123
ENSMUSG00000055538	Zcchc24	-0.267115	0.0668473
ENSMUSG00000015656	Hspa8	-0.400962	0.0668721
ENSMUSG00000021886	Gpr65	-0.537054	0.0669117
ENSMUSG00000043252	Tmem64	-0.306858	0.0669937
ENSMUSG00000038344	Txlng	-0.408923	0.0670385
ENSMUSG00000027715	Ccna2	0.694253	0.0670391
ENSMUSG00000026435	Slc45a3	-0.41437	0.0672604
ENSMUSG00000031378	Abcd1	-0.45193	0.0672921
ENSMUSG00000024513	Mbd2	-0.314887	0.0673195
ENSMUSG00000070003	Ssbp4	-0.377734	0.0673959
ENSMUSG00000085923	Gm12781	0.46549	0.0674603
ENSMUSG00000024608	Rps14	0.467518	0.0676543
ENSMUSG00000043154	Ppp2r3a	-0.401228	0.0678108
ENSMUSG00000032898	Fbxo21	0.296242	0.0678286
ENSMUSG00000046402	Rbp1	0.422319	0.0680218
ENSMUSG00000034175	Rhbdd3	0.461567	0.0681123
ENSMUSG00000033540	Idua	-0.435393	0.0682919
ENSMUSG00000026153	Fam135a	-0.44296	0.0684313
ENSMUSG00000023341	Mx2	0.419265	0.0684822
ENSMUSG00000040891	Foxa3	0.41646	0.0688835
ENSMUSG00000020895	Tmem107	0.657763	0.0689593
ENSMUSG00000035212	Leprot	0.3445	0.0690236
ENSMUSG00000116993	Gm32461	0.55266	0.0690359
ENSMUSG00000041417	Pik3r1	-0.37457	0.069044
ENSMUSG00000033917	Gde1	-0.362451	0.0694126
ENSMUSG00000026180	Cxcr2	-0.612863	0.0695795
ENSMUSG00000050931	Sgms2	0.344536	0.0696696
ENSMUSG00000003762	Coq8b	0.316072	0.0696816
ENSMUSG00000071551	Akr1c19	0.375249	0.0699543
ENSMUSG00000054874	Pcnx3	0.35084	0.0699584
ENSMUSG00000060798	Intu	-0.526507	0.0700051
ENSMUSG00000000959	Oxa1l	-0.297813	0.070074
ENSMUSG00000072772	Grcc10	0.610058	0.0701001
ENSMUSG00000029279	Brdt	0.596352	0.0702295
ENSMUSG00000063193	Cd300lb	-0.603747	0.0703834
ENSMUSG00000036751	Cox6b1	0.393328	0.0706596
ENSMUSG00000024966	Stip1	-0.272853	0.0707631
ENSMUSG00000021218	Gdi2	-0.250071	0.0711097
ENSMUSG00000034575	Tent4a	-0.486932	0.0711418
ENSMUSG00000027806	Tsc22d2	-0.353815	0.071235
ENSMUSG00000025857	Dnaaf5	-0.448917	0.071266
ENSMUSG00000032112	Trappc4	0.558819	0.0713462
ENSMUSG00000059439	Bcas3	-0.350226	0.0714856
ENSMUSG00000027263	Tubgcp4	-0.639041	0.0716404
ENSMUSG00000045282	Tmem86b	-0.34844	0.0721184
ENSMUSG00000032062	2310030G06Rik	-0.30249	0.0723651
ENSMUSG00000032077	Bud13	-0.427113	0.0725444
ENSMUSG00000060675	Plaat3	0.451532	0.072578
ENSMUSG00000021764	Ndufs4	0.330037	0.0725963
ENSMUSG00000032763	Ilvbl	0.384873	0.0726388
ENSMUSG00000017756	Slc12a7	-0.397681	0.0726956
ENSMUSG00000057069	Ero1lb	-0.340811	0.0728659
ENSMUSG00000069972	Rps13-ps2	0.632182	0.0729102
ENSMUSG00000075273	Ttc30b	0.435039	0.0729914
ENSMUSG00000031487	Brf2	0.413292	0.0730646
ENSMUSG00000062061	Obp2a	-1.84074	0.0732256
ENSMUSG00000027194	Ttc17	-0.422663	0.0732621
ENSMUSG00000033294	Noc4l	-0.335053	0.0734674
ENSMUSG00000078350	Smim1	0.678003	0.0735339
ENSMUSG00000059060	Rad51b	-0.555717	0.0735413
ENSMUSG00000020485	Supt4a	0.337816	0.0735428
ENSMUSG00000055491	Pprc1	-0.410647	0.0735941
ENSMUSG00000021607	Mrpl36	0.294345	0.07365
ENSMUSG00000037640	Zfp60	0.418318	0.0736853
ENSMUSG00000058351	Smim4	0.424641	0.0737879
ENSMUSG00000028003	Lrat	-0.46798	0.0743397
ENSMUSG00000025933	Tmem14a	0.483426	0.0744671
ENSMUSG00000020677	Ddx52	-0.317898	0.0745828
ENSMUSG00000023852	Chd1	-0.349517	0.0746304
ENSMUSG00000046822	Slc39a3	0.353002	0.0746728
ENSMUSG00000029416	Slc15a4	-0.343066	0.0747712
ENSMUSG00000029596	Sdsl	0.344995	0.0750328
ENSMUSG00000028268	Gbp3	0.360312	0.0750441
ENSMUSG00000037475	Thoc2	-0.303026	0.0751511
ENSMUSG00000039050	Osbpl2	-0.340755	0.0752266
ENSMUSG00000057506	Bloc1s2	0.412753	0.0752964
ENSMUSG00000022246	Rai14	-0.29325	0.0753231
ENSMUSG00000045039	Megf8	0.328442	0.075431
ENSMUSG00000025405	Inhbc	-0.354046	0.0755537
ENSMUSG00000049037	Clec4a1	-0.482131	0.0755636
ENSMUSG00000026272	Agxt	0.297892	0.0755842
ENSMUSG00000021012	Zc3h14	-0.366369	0.0756022
ENSMUSG00000051579	Tceal8	-0.357675	0.0756213
ENSMUSG00000026348	Acmsd	0.280564	0.0756562
ENSMUSG00000033467	Crlf2	0.361772	0.0756675
ENSMUSG00000038803	Ost4	0.328476	0.0756867
ENSMUSG00000035325	Sec31a	-0.357988	0.075798
ENSMUSG00000029563	Foxp2	0.60219	0.0758936
ENSMUSG00000020649	Rrm2	0.524403	0.0759242
ENSMUSG00000046546	Fam43a	0.408913	0.0759474
ENSMUSG00000046718	Bst2	0.359242	0.0763068
ENSMUSG00000017386	Traf4	0.300993	0.076429
ENSMUSG00000028974	Dffa	-0.317946	0.0765328
ENSMUSG00000054474	Thnsl2	0.263262	0.0765415
ENSMUSG00000062054	Iah1	0.33409	0.0765493
ENSMUSG00000024975	Pdcd4	0.300188	0.0767935
ENSMUSG00000032578	Cish	0.451488	0.0768158
ENSMUSG00000022217	Emc9	0.353951	0.0768298
ENSMUSG00000054091	1810037I17Rik	0.482341	0.0769311
ENSMUSG00000059714	Flot1	-0.274529	0.0771775
ENSMUSG00000004268	Emg1	0.310139	0.0771975
ENSMUSG00000044345	Marveld1	-0.319843	0.0772955
ENSMUSG00000023348	Trip6	0.411011	0.0774303
ENSMUSG00000039361	Picalm	-0.286596	0.0774806
ENSMUSG00000026117	Zap70	0.386885	0.077659
ENSMUSG00000016940	Kctd2	0.406471	0.0777387
ENSMUSG00000059291	Rpl11	0.327471	0.0778966
ENSMUSG00000045659	Plekha7	-0.461993	0.0781501
ENSMUSG00000025780	Itih5	0.453261	0.078185
ENSMUSG00000009092	Derl3	-0.522527	0.0782218
ENSMUSG00000023020	Cox14	0.339457	0.0783032
ENSMUSG00000037313	Tacc3	0.46111	0.0784048
ENSMUSG00000020422	Tns3	-0.314654	0.0785089
ENSMUSG00000018217	Pmp22	0.479283	0.0787419
N_unmapped	NA	1.25457	0.0787721
ENSMUSG00000032883	Acsl3	-0.37595	0.0789964
ENSMUSG00000037916	Ndufv1	0.369318	0.0790403
ENSMUSG00000019122	Ccl9	0.338587	0.079288
ENSMUSG00000029433	Diablo	0.679169	0.079301
ENSMUSG00000029726	Mepce	0.329283	0.0793368
ENSMUSG00000022354	Ndufb9	0.479921	0.0793589
ENSMUSG00000004535	Tax1bp1	-0.304204	0.0795111
ENSMUSG00000068227	Il2rb	0.385342	0.0795261
ENSMUSG00000001930	Vwf	0.520511	0.0795652
ENSMUSG00000033860	Fgg	-0.26608	0.0795995
ENSMUSG00000022969	Il10rb	-0.345472	0.0797999
ENSMUSG00000053168	9030619P08Rik	-0.449355	0.0798554
ENSMUSG00000034471	Caskin2	-0.410405	0.0800614
ENSMUSG00000052302	Tbc1d30	0.501154	0.0801573
ENSMUSG00000100094	1810008I18Rik	0.288027	0.0802271
ENSMUSG00000008398	Elk3	0.538881	0.0802349
ENSMUSG00000060429	Sntb1	-0.30022	0.0803784
ENSMUSG00000022451	Twf1	-0.257704	0.0804961
ENSMUSG00000042032	Mat2b	0.287677	0.0805545
ENSMUSG00000028646	Rragc	-0.287948	0.080561
ENSMUSG00000022797	Tfrc	-0.321696	0.0807871
ENSMUSG00000034263	Ints14	-0.417112	0.0808919
ENSMUSG00000052684	Jun	-0.449329	0.0809241
ENSMUSG00000001403	Ube2c	0.520755	0.0811393
ENSMUSG00000046330	Rpl37a	0.485249	0.0812065
ENSMUSG00000020830	Vmo1	0.483328	0.0813547
ENSMUSG00000021374	Nup153	-0.33696	0.0813615
ENSMUSG00000026520	Pycr2	0.469741	0.0813875
ENSMUSG00000033159	Cnppd1	0.324056	0.0813878
ENSMUSG00000087107	AI662270	0.558387	0.0816286
ENSMUSG00000017390	Aldoc	-0.392724	0.0818152
ENSMUSG00000005871	Apc	-0.353905	0.0819377
ENSMUSG00000058997	Vwa8	-0.300887	0.0820306
ENSMUSG00000078607	1810010H24Rik	0.524579	0.0820401
ENSMUSG00000016253	Nelfcd	0.270822	0.0821272
ENSMUSG00000068882	Ssb	-0.279426	0.0821516
ENSMUSG00000078153	Psme2b	0.369885	0.0821806
ENSMUSG00000042046	Dstyk	0.423251	0.0824147
ENSMUSG00000024981	Acsl5	0.307919	0.082443
ENSMUSG00000029535	Triap1	0.375576	0.0828023
ENSMUSG00000026638	Irf6	0.274709	0.0828273
ENSMUSG00000060802	B2m	-0.243307	0.0830417
ENSMUSG00000042978	Sbk1	-0.518679	0.0833076
ENSMUSG00000035621	Midn	0.283765	0.0833111
ENSMUSG00000028657	Ppt1	-0.275446	0.0833339
ENSMUSG00000027506	Tpd52	-0.273681	0.0837212
ENSMUSG00000020460	Rps27a	0.402384	0.0837579
ENSMUSG00000026311	Asb1	0.434087	0.0837847
ENSMUSG00000021000	Mia2	-0.356021	0.0838003
ENSMUSG00000038502	Ptov1	0.313601	0.0838261
ENSMUSG00000040325	Dcaf1	-0.481679	0.0840052
ENSMUSG00000028434	Epb41l4b	-0.26771	0.0845516
ENSMUSG00000031523	Dlc1	-0.306621	0.084649
ENSMUSG00000031807	Pgls	0.356417	0.0846553
ENSMUSG00000079641	Rpl39	0.422468	0.0847432
ENSMUSG00000058355	Abce1	-0.315791	0.0847458
ENSMUSG00000020307	Cdc34	0.31134	0.0849882
ENSMUSG00000034108	Ccs	0.35104	0.0850449
ENSMUSG00000050854	Tmem125	0.417825	0.0850774
ENSMUSG00000096688	Mup17	-1.02096	0.0851134
ENSMUSG00000056211	R3hdm1	-0.337606	0.0852008
ENSMUSG00000023088	Abcc1	0.66539	0.0852417
ENSMUSG00000079845	Xlr4a	-1.81963	0.0852492
ENSMUSG00000003810	Mast2	-0.400893	0.0856541
ENSMUSG00000045193	Cirbp	0.414115	0.0856618
ENSMUSG00000020163	Uqcr11	0.315551	0.0857443
ENSMUSG00000040359	Ufl1	-0.319682	0.0858317
ENSMUSG00000020101	Vsir	0.366078	0.0858894
ENSMUSG00000022219	Cideb	-0.41777	0.0858947
ENSMUSG00000057143	Trim12c	0.36034	0.0859509
ENSMUSG00000037493	Cib2	0.455672	0.0860045
ENSMUSG00000030087	Klf15	-0.335385	0.0860312
ENSMUSG00000024065	Ehd3	-0.364789	0.0860327
ENSMUSG00000042462	Dctpp1	0.365177	0.0860458
ENSMUSG00000021943	Gdf10	-0.408893	0.0861327
ENSMUSG00000026991	Pkp4	-0.259262	0.0862363
ENSMUSG00000000563	Atp5f1	0.336615	0.0862806
ENSMUSG00000007476	Lrrc8a	-0.310921	0.0864535
ENSMUSG00000035575	Utp6	-0.26852	0.0865069
ENSMUSG00000032299	Commd4	0.355687	0.0867348
ENSMUSG00000029705	Cux1	-0.34364	0.0868176
ENSMUSG00000028690	Mmachc	-0.354792	0.0869015
ENSMUSG00000073155	1810058I24Rik	-0.27206	0.0870952
ENSMUSG00000029260	Ugt2b34	-0.310168	0.0871843
ENSMUSG00000038690	Atp5j2	0.348459	0.0872515
ENSMUSG00000054814	Usp46	-0.373391	0.0874824
ENSMUSG00000075590	Nrbp2	-0.434429	0.0875788
ENSMUSG00000051359	Ncald	0.394335	0.0877557
ENSMUSG00000021559	Dapk1	-0.377185	0.0880439
ENSMUSG00000042834	Nrep	-0.472229	0.0880493
ENSMUSG00000030659	Nucb2	-0.331932	0.0881351
ENSMUSG00000030432	Rpl28	-0.254875	0.0882201
ENSMUSG00000061353	Cxcl12	-0.297861	0.0883211
ENSMUSG00000028743	Akr7a5	0.307149	0.0884776
ENSMUSG00000040525	Cblc	0.314317	0.088541
ENSMUSG00000022673	Mcm4	0.439795	0.0888374
ENSMUSG00000020124	Usp15	-0.307141	0.0888599
ENSMUSG00000035184	Fam124a	0.377157	0.0890121
ENSMUSG00000014496	Ankrd28	-0.285257	0.0891769
ENSMUSG00000004187	Kifc2	-0.654085	0.0891932
ENSMUSG00000032434	Cmtm6	0.306839	0.0892533
ENSMUSG00000039530	Tusc3	0.462834	0.0892831
ENSMUSG00000029162	Khk	0.292121	0.089343
ENSMUSG00000048930	Tada3	0.327283	0.0896304
ENSMUSG00000028339	Col15a1	-0.441879	0.0900238
ENSMUSG00000031480	Thsd1	-0.521593	0.0900702
ENSMUSG00000026966	Ssna1	0.390648	0.0900838
ENSMUSG00000036896	C1qc	-0.271668	0.0901011
ENSMUSG00000040822	1700123O20Rik	-0.276266	0.0902977
ENSMUSG00000035245	Eogt	-0.450838	0.090351
ENSMUSG00000030895	Hpx	-0.283938	0.0904181
ENSMUSG00000028035	Dnajb4	-0.260631	0.0904196
ENSMUSG00000027291	Vps39	-0.31658	0.090479
ENSMUSG00000078572	Ndufaf8	0.330721	0.0904811
ENSMUSG00000032579	Hemk1	0.422047	0.0905467
ENSMUSG00000020423	Btg2	0.300689	0.0905616
ENSMUSG00000096740	Lbhd1	-0.529967	0.0906442
ENSMUSG00000046861	Hectd3	-0.334643	0.0907462
ENSMUSG00000035834	Polr3g	0.373395	0.0907895
ENSMUSG00000059089	Fcgr4	-0.33817	0.0908143
ENSMUSG00000031504	Rab20	-0.322682	0.0908803
ENSMUSG00000037752	Xkr8	-0.404113	0.091091
ENSMUSG00000023349	Clec4n	-0.421824	0.0911211
ENSMUSG00000031767	Nudt7	-0.35575	0.0912165
ENSMUSG00000028651	Ppie	0.366826	0.0913534
ENSMUSG00000034634	Ly6d	-0.441319	0.0913914
ENSMUSG00000073889	Il11ra1	0.381918	0.0914806
ENSMUSG00000047045	Tmem164	0.364518	0.0917197
ENSMUSG00000075254	Heg1	0.389616	0.0918152
ENSMUSG00000024862	Klc2	-0.418821	0.0919239
ENSMUSG00000019935	Slc17a8	0.499456	0.0921651
ENSMUSG00000051716	Apon	-0.243626	0.0922558
ENSMUSG00000028108	Ecm1	-0.253913	0.0923829
ENSMUSG00000006494	Pdk1	0.292171	0.092497
ENSMUSG00000024234	Mtpap	-0.32887	0.0925067
ENSMUSG00000016128	Stard13	-0.4161	0.0925367
ENSMUSG00000078683	Mup1	0.630156	0.0925678
ENSMUSG00000022445	Cyp2d26	-0.272792	0.0926133
ENSMUSG00000046603	Tcaim	-0.301015	0.0926706
ENSMUSG00000039201	Tbc1d25	-0.546425	0.0928232
ENSMUSG00000024414	Mrpl27	0.315685	0.0928412
ENSMUSG00000057315	Arhgap24	-0.504921	0.0928497
ENSMUSG00000015882	Lcorl	-0.439972	0.0928668
ENSMUSG00000031714	Gab1	0.39701	0.093077
ENSMUSG00000032314	Etfa	0.236803	0.0931212
ENSMUSG00000008668	Rps18	0.365513	0.0931484
ENSMUSG00000006395	Hyi	0.269956	0.0931773
ENSMUSG00000027222	Pex16	0.345825	0.0931785
ENSMUSG00000056394	Lig1	0.434032	0.0935068
ENSMUSG00000026755	Arpc5l	0.345273	0.093587
ENSMUSG00000020441	2310033P09Rik	0.340166	0.0937733
ENSMUSG00000053886	Sh2d4a	0.429128	0.0937889
ENSMUSG00000007891	Ctsd	0.379549	0.0938252
ENSMUSG00000023206	Il15ra	-0.443018	0.0940501
ENSMUSG00000019528	Gyg	-0.409803	0.0940752
ENSMUSG00000039016	Timm8b	0.36166	0.09428
ENSMUSG00000030359	Pzp	-0.298408	0.0943839
ENSMUSG00000080921	Rpl38-ps2	0.373435	0.0946679
ENSMUSG00000054312	Mrps21	0.324417	0.0947865
ENSMUSG00000044155	Lsm8	0.383183	0.0949139
ENSMUSG00000040521	Tsfm	0.362298	0.0949668
ENSMUSG00000090266	Mettl23	0.394706	0.0950259
ENSMUSG00000055301	Adh7	-0.384861	0.0952365
ENSMUSG00000047638	Nr1h4	-0.366677	0.0955072
ENSMUSG00000079418	Atg4a	-0.374021	0.0957747
ENSMUSG00000020707	Rnf135	0.369052	0.0958671
ENSMUSG00000040260	Daam2	-0.617351	0.0960511
ENSMUSG00000025002	Cyp2c55	0.672502	0.0960913
ENSMUSG00000029605	Oas1b	0.632867	0.0961422
ENSMUSG00000042558	Adprhl2	0.310214	0.0961734
ENSMUSG00000041112	Elmo1	-0.525858	0.0962128
ENSMUSG00000021338	Carmil1	-0.538297	0.0962499
ENSMUSG00000032038	St3gal4	-0.27635	0.0963173
ENSMUSG00000020641	Rsad2	0.29842	0.096332
ENSMUSG00000029992	Gfpt1	-0.360564	0.0963652
ENSMUSG00000037697	Ddhd1	-0.405819	0.0964921
ENSMUSG00000038506	Dcun1d2	-0.334833	0.0968504
ENSMUSG00000029221	Slc30a9	0.247213	0.096935
ENSMUSG00000044408	Sptssa	0.386851	0.0970783
ENSMUSG00000027942	4933434E20Rik	0.298148	0.0973065
ENSMUSG00000021392	Nol8	-0.39325	0.0973375
ENSMUSG00000065126	Snord104	0.451579	0.0973713
ENSMUSG00000029727	Cyp3a13	-0.235192	0.0974351
ENSMUSG00000025934	Gsta3	0.276235	0.097442
ENSMUSG00000055312	Them7	-0.319784	0.097502
ENSMUSG00000032220	Myo1e	-0.273305	0.0977703
ENSMUSG00000101892	9130401M01Rik	0.430011	0.0978028
ENSMUSG00000032735	Ablim3	-0.335726	0.0979578
ENSMUSG00000026958	Dpp7	-0.297514	0.0980104
ENSMUSG00000039960	Rhou	0.349105	0.0981588
ENSMUSG00000061458	Nol10	-0.402697	0.0982083
ENSMUSG00000020340	Cyfip2	0.51859	0.0985954
ENSMUSG00000006398	Cdc20	0.743597	0.0988414
ENSMUSG00000039648	Kyat1	0.242654	0.0990008
ENSMUSG00000048351	Coa7	0.299693	0.099037
ENSMUSG00000028849	Map7d1	-0.247415	0.0990391
ENSMUSG00000022130	Tgds	0.297074	0.0991526
ENSMUSG00000028307	Aldob	-0.335941	0.0991795
ENSMUSG00000040043	Rbms2	-0.340643	0.0992817
ENSMUSG00000025421	Hdhd2	-0.562499	0.0993454
ENSMUSG00000032405	Pias1	-0.30612	0.0993517
ENSMUSG00000096674	Mup15	-0.715172	0.0993521
ENSMUSG00000068328	Aup1	-0.269504	0.099391
ENSMUSG00000021967	Mrpl57	0.304145	0.0998832
ENSMUSG00000022437	Samm50	0.307604	0.0998961
ENSMUSG00000052748	Swt1	-0.312512	0.100039
ENSMUSG00000048039	Isg20l2	-0.316628	0.100324
ENSMUSG00000035637	Grhpr	0.302447	0.100383
ENSMUSG00000044122	Proca1	-0.472802	0.100532
ENSMUSG00000028223	Decr1	0.299017	0.100889
ENSMUSG00000064061	Dzip3	0.576732	0.100908
ENSMUSG00000059908	Mug1	-0.292578	0.10091
ENSMUSG00000062683	Atp5g2	-0.255349	0.100932
ENSMUSG00000017057	Il13ra1	-0.270019	0.101012
ENSMUSG00000007950	Abhd8	0.403798	0.101132
ENSMUSG00000024965	Fermt3	-0.312948	0.101236
ENSMUSG00000039231	Suv39h1	-0.41706	0.101289
ENSMUSG00000032309	Fbxo22	-0.291735	0.101311
ENSMUSG00000027709	Mccc1	0.266987	0.101315
ENSMUSG00000022000	Zc3h13	0.293598	0.101315
ENSMUSG00000042622	Maff	0.487579	0.101499
ENSMUSG00000027669	Gnb4	-0.615544	0.101562
ENSMUSG00000022579	Gpihbp1	-0.493232	0.101573
ENSMUSG00000006333	Rps9	0.408393	0.101753
ENSMUSG00000027750	Postn	-0.567126	0.101872
ENSMUSG00000030760	Acer3	-0.309277	0.101916
ENSMUSG00000039809	Gabbr2	-0.507313	0.102035
ENSMUSG00000031897	Psmb10	0.405536	0.102147
ENSMUSG00000005125	Ndrg1	0.412629	0.102482
ENSMUSG00000037542	Aldh8a1	-0.29324	0.102604
ENSMUSG00000024952	Rps6ka4	0.42761	0.102725
ENSMUSG00000030034	Ino80b	0.320252	0.102883
ENSMUSG00000025534	Gusb	0.330111	0.103296
ENSMUSG00000028399	Ptprd	-0.316187	0.103326
ENSMUSG00000015806	Qdpr	0.297201	0.10334
ENSMUSG00000056579	Tug1	-0.329844	0.103764
ENSMUSG00000028525	Pde4b	-0.358502	0.103809
ENSMUSG00000020464	Pnpt1	-0.332511	0.103914
ENSMUSG00000054065	Pkp3	0.494494	0.104562
ENSMUSG00000025395	Prim1	0.474762	0.104591
ENSMUSG00000038717	Atp5l	0.433779	0.104608
ENSMUSG00000024424	Ttc39c	0.236717	0.104655
ENSMUSG00000034647	Ankrd12	-0.412545	0.104742
ENSMUSG00000026478	Lamc1	-0.381091	0.104763
ENSMUSG00000024391	Apom	0.36553	0.105071
ENSMUSG00000055737	Ghr	-0.293131	0.105342
ENSMUSG00000062906	Hdac10	0.344638	0.105409
ENSMUSG00000028884	Rpa2	0.397272	0.105558
ENSMUSG00000025289	Prdx4	0.281086	0.105745
ENSMUSG00000033487	Fndc3a	-0.246004	0.105835
ENSMUSG00000053964	Lgals4	0.589062	0.105853
ENSMUSG00000037174	Elf2	-0.350282	0.106097
ENSMUSG00000046404	Yod1	-0.375283	0.1061
ENSMUSG00000046312	Myorg	-0.279019	0.106781
ENSMUSG00000076490	Trbc1	0.651929	0.106902
ENSMUSG00000003072	Atp5d	0.30334	0.107201
ENSMUSG00000024561	Mbd1	-0.301149	0.10725
ENSMUSG00000031661	Nkd1	-0.459879	0.107518
ENSMUSG00000057411	Fam173a	0.339746	0.107569
ENSMUSG00000056737	Capg	0.394814	0.107586
ENSMUSG00000045790	Ccdc149	-0.440584	0.107738
ENSMUSG00000050323	Ndufaf6	0.312894	0.107779
ENSMUSG00000105703	Gm43305	1.19188	0.107858
ENSMUSG00000039109	F13a1	-0.512056	0.107874
ENSMUSG00000066235	Pomgnt2	-0.476548	0.107925
ENSMUSG00000020919	Stat5b	0.290414	0.107936
ENSMUSG00000039031	Arhgap18	0.335948	0.108173
ENSMUSG00000031935	Med17	-0.325378	0.108272
ENSMUSG00000024335	Brd2	0.261994	0.108534
ENSMUSG00000030990	Pgap2	-0.27615	0.108567
ENSMUSG00000021796	Bmpr1a	-0.301844	0.108581
ENSMUSG00000112774	Gm36041	-0.49628	0.108651
ENSMUSG00000028359	Orm3	-0.36777	0.10877
ENSMUSG00000063785	Utp14a	-0.321806	0.108787
ENSMUSG00000006058	Snf8	0.335702	0.108836
ENSMUSG00000054836	Elp6	0.392664	0.108946
ENSMUSG00000016933	Plcg1	-0.285016	0.108947
ENSMUSG00000026000	Lancl1	0.300258	0.109012
ENSMUSG00000025584	Pde8a	-0.371499	0.109136
ENSMUSG00000057637	Prdm2	0.360221	0.109219
ENSMUSG00000037286	Stag1	-0.285832	0.109457
ENSMUSG00000030647	Ndufc2	0.337623	0.10954
ENSMUSG00000044847	Lsm11	0.510139	0.109562
ENSMUSG00000030042	Pole4	0.322172	0.109657
ENSMUSG00000031059	Ndufb11	0.303514	0.109725
ENSMUSG00000049922	Slc35c1	-0.332202	0.109918
ENSMUSG00000060441	Trim5	0.437656	0.110105
ENSMUSG00000020189	Osbpl8	-0.32912	0.110203
ENSMUSG00000057691	Zfp746	-0.327332	0.110299
ENSMUSG00000021428	Riok1	-0.411583	0.110334
ENSMUSG00000039745	Htatip2	0.247271	0.110553
ENSMUSG00000020705	Ddx42	-0.241089	0.110582
ENSMUSG00000022500	Litaf	-0.326519	0.110666
ENSMUSG00000022946	Dop1b	-0.369402	0.110704
ENSMUSG00000008200	Fnbp4	-0.426802	0.110878
ENSMUSG00000055760	Gemin6	-0.418922	0.110878
ENSMUSG00000078974	Sec61g	0.441648	0.11095
ENSMUSG00000041438	Utp4	-0.326562	0.111023
ENSMUSG00000041688	Amot	0.439132	0.111183
ENSMUSG00000022722	Arl6	0.465479	0.111232
ENSMUSG00000032698	Lmo2	-0.387853	0.11139
ENSMUSG00000020143	Dock2	-0.404825	0.111876
ENSMUSG00000061808	Ttr	0.221393	0.112503
ENSMUSG00000039168	Dap	-0.240041	0.11263
ENSMUSG00000026202	Tuba4a	-0.249178	0.112968
ENSMUSG00000084106	Gm6136	-0.449757	0.113001
ENSMUSG00000021892	Sh3bp5	-0.264352	0.113206
ENSMUSG00000039704	Lmbrd2	-0.261547	0.113323
ENSMUSG00000083716	Gm13436	-0.457776	0.113347
ENSMUSG00000074513	Arfip1	-0.464666	0.113616
ENSMUSG00000018848	Rars	-0.237745	0.113673
ENSMUSG00000072941	Sod3	-0.302	0.113729
ENSMUSG00000019777	Hdac2	-0.273738	0.113793
ENSMUSG00000028669	Pithd1	0.369857	0.11391
ENSMUSG00000073633	Fbxo36	-0.417209	0.113983
ENSMUSG00000078713	Tomm5	0.366051	0.114085
ENSMUSG00000024498	Tcerg1	-0.287805	0.114445
ENSMUSG00000048874	Phf3	-0.31242	0.114471
ENSMUSG00000020706	Ftsj3	-0.267674	0.11468
ENSMUSG00000063388	BC023105	0.306952	0.114746
ENSMUSG00000036639	Nudt1	0.424924	0.114869
ENSMUSG00000040952	Rps19	0.302721	0.114965
ENSMUSG00000036867	Smad6	-0.478198	0.115109
ENSMUSG00000041035	Gm17018	0.415534	0.11511
ENSMUSG00000026749	Nek6	-0.314317	0.115474
ENSMUSG00000050567	Maml1	0.329938	0.115488
ENSMUSG00000058056	Palld	-0.298945	0.115661
ENSMUSG00000022656	Nectin3	-0.259023	0.116142
ENSMUSG00000003355	Fkbp11	0.331407	0.116189
ENSMUSG00000031628	Casp3	0.272463	0.116195
ENSMUSG00000019948	Actr6	0.345096	0.11624
ENSMUSG00000032398	Snapc5	-0.313725	0.116266
ENSMUSG00000056267	Cep70	0.532071	0.116363
ENSMUSG00000007570	Fance	0.346419	0.116477
ENSMUSG00000037960	Card19	-0.314828	0.116719
ENSMUSG00000028173	Wls	-0.47337	0.116785
ENSMUSG00000034687	Fras1	-0.470172	0.116887
ENSMUSG00000108207	1810059H22Rik	0.512801	0.116935
ENSMUSG00000039810	Zc3h10	0.424828	0.117142
ENSMUSG00000032046	Abhd12	-0.24034	0.117144
ENSMUSG00000027881	Prpf38b	-0.30257	0.11716
ENSMUSG00000020530	Ggnbp2	0.235205	0.11718
ENSMUSG00000006641	Slc5a6	-0.396042	0.117287
ENSMUSG00000057037	Cfhr1	-0.294937	0.11748
ENSMUSG00000030946	Lhpp	-0.274305	0.117745
ENSMUSG00000040565	Btaf1	-0.387693	0.118098
ENSMUSG00000025875	Tspan17	0.43227	0.118306
ENSMUSG00000062382	Ftl1-ps1	0.414859	0.118356
ENSMUSG00000081769	Gm12216	0.52451	0.118366
ENSMUSG00000019790	Stxbp5	-0.316692	0.118399
ENSMUSG00000090877	Hspa1b	0.39409	0.118449
ENSMUSG00000023905	Tnfrsf12a	-0.398486	0.1185
ENSMUSG00000022676	Snai2	-0.457424	0.11857
ENSMUSG00000056501	Cebpb	-0.326859	0.11865
ENSMUSG00000025226	Fbxl15	0.456614	0.118675
ENSMUSG00000028439	Fam219a	0.397068	0.118757
ENSMUSG00000040302	Rbm48	0.460812	0.119067
ENSMUSG00000004359	Spic	-0.519882	0.119119
ENSMUSG00000019779	Frk	-0.430668	0.119179
ENSMUSG00000029152	Ociad1	-0.253752	0.119222
ENSMUSG00000021629	Slc30a5	-0.238847	0.119312
ENSMUSG00000028863	Meaf6	-0.325547	0.119361
ENSMUSG00000051007	Gatd1	0.3205	0.119366
ENSMUSG00000058216	Gstp3	0.305815	0.119374
ENSMUSG00000031618	Nr3c2	-0.372513	0.119647
ENSMUSG00000078920	Ifi47	0.306672	0.119756
ENSMUSG00000003226	Ranbp2	-0.256845	0.119885
ENSMUSG00000004038	Gstm3	0.302655	0.120023
ENSMUSG00000024357	Sil1	0.254518	0.120054
ENSMUSG00000022244	Amacr	0.264885	0.120067
ENSMUSG00000035504	Reep6	-0.460137	0.120211
ENSMUSG00000032527	Pccb	0.291161	0.120374
ENSMUSG00000020053	Igf1	-0.256405	0.120481
ENSMUSG00000031375	Bgn	-0.242904	0.120561
ENSMUSG00000040414	Slc25a28	-0.298391	0.120616
ENSMUSG00000085156	Snhg15	0.597859	0.120812
ENSMUSG00000043518	Rai2	-0.478419	0.120868
ENSMUSG00000070873	Lilra5	-0.430843	0.120937
ENSMUSG00000074754	Smim26	0.368499	0.120983
ENSMUSG00000034248	Slc25a37	-0.294823	0.121179
ENSMUSG00000031886	Ces2e	0.276	0.121285
ENSMUSG00000023919	Cenpq	0.501698	0.121337
ENSMUSG00000068036	Afdn	-0.304293	0.12136
ENSMUSG00000022956	Atp5o	0.397066	0.121386
ENSMUSG00000040667	Nup88	-0.281037	0.121488
ENSMUSG00000034591	Slc41a2	-0.304781	0.121574
ENSMUSG00000001729	Akt1	-0.230183	0.121655
ENSMUSG00000009470	Tnpo1	-0.230875	0.121746
ENSMUSG00000022179	4931414P19Rik	0.545408	0.121963
ENSMUSG00000037062	Sh3glb1	-0.222922	0.122039
ENSMUSG00000040134	Rdh7	0.21628	0.122122
ENSMUSG00000103711	Tstd1	0.397036	0.122133
ENSMUSG00000019837	Gtf3c6	-0.26464	0.122437
ENSMUSG00000040345	Arhgap9	0.39809	0.12258
ENSMUSG00000002043	Trappc6a	0.314349	0.122619
ENSMUSG00000055027	Smyd1	-0.359527	0.122624
ENSMUSG00000020211	Sf3a2	-0.320327	0.122793
ENSMUSG00000029314	Gpat3	-0.490949	0.122928
ENSMUSG00000036819	Jmjd4	-0.317693	0.123102
ENSMUSG00000035133	Arhgap5	-0.293708	0.123152
ENSMUSG00000001249	Hpn	0.294611	0.123217
ENSMUSG00000012114	Med15	-0.349046	0.123233
ENSMUSG00000070327	Rnf213	0.282395	0.123341
ENSMUSG00000005204	Senp3	-0.294217	0.123381
ENSMUSG00000048109	Rbm15	0.329445	0.123457
ENSMUSG00000025995	Wdr75	-0.328246	0.123603
ENSMUSG00000025937	Lactb2	-0.280536	0.124159
ENSMUSG00000041261	Car8	0.28145	0.124252
ENSMUSG00000045107	Saysd1	0.353734	0.124279
ENSMUSG00000027193	Api5	-0.272281	0.124501
ENSMUSG00000022757	Tfg	-0.250642	0.124569
ENSMUSG00000028910	Mecr	0.310565	0.124581
ENSMUSG00000037519	Ppfia1	-0.41941	0.124589
ENSMUSG00000078429	Ctdsp2	0.259235	0.124634
ENSMUSG00000029656	C8b	-0.242453	0.124699
ENSMUSG00000021408	Ripk1	-0.296	0.124729
ENSMUSG00000024339	Tap2	0.316437	0.124739
ENSMUSG00000018999	Slc35b4	-0.315722	0.124767
ENSMUSG00000027801	Tm4sf4	0.248718	0.124795
ENSMUSG00000049960	Mrps16	0.336284	0.124798
ENSMUSG00000022875	Kng1	-0.283975	0.124839
ENSMUSG00000032120	C2cd2l	-0.272471	0.125235
ENSMUSG00000036533	Cdc42ep3	0.506899	0.125284
ENSMUSG00000016481	Cr1l	-0.241905	0.125372
ENSMUSG00000043311	D17H6S53E	0.34483	0.125393
ENSMUSG00000043263	Ifi209	-0.49127	0.125409
ENSMUSG00000030107	Usp18	0.264126	0.125439
ENSMUSG00000014773	Dll1	0.561484	0.125744
ENSMUSG00000043683	Fem1a	-0.254262	0.125829
ENSMUSG00000058624	Gda	-0.237162	0.125903
ENSMUSG00000002699	Lcp2	-0.335581	0.125932
ENSMUSG00000021018	Polr2h	0.316006	0.125997
ENSMUSG00000020840	Blmh	0.359684	0.126046
ENSMUSG00000044456	Rin3	-0.296653	0.126048
ENSMUSG00000020134	Peli1	-0.294576	0.126062
ENSMUSG00000079108	Srp54c	-0.4109	0.126084
ENSMUSG00000009073	Nf2	-0.322441	0.12609
ENSMUSG00000044991	Shld1	0.462909	0.12639
ENSMUSG00000032463	Faim	0.279706	0.126447
ENSMUSG00000029445	Hpd	-0.261303	0.126611
ENSMUSG00000039633	Lonrf1	-0.51442	0.126628
ENSMUSG00000038871	Bpgm	-0.287868	0.126729
ENSMUSG00000061436	Hipk2	-0.326046	0.126783
ENSMUSG00000051747	Ttn	2.14822	0.126894
ENSMUSG00000023828	Slc22a3	-0.474144	0.12708
ENSMUSG00000097426	Gm8941	-0.634144	0.127328
ENSMUSG00000031422	Morf4l2	-0.220068	0.127329
ENSMUSG00000031596	Slc7a2	0.255297	0.127634
ENSMUSG00000020277	Pfkl	0.324816	0.12772
ENSMUSG00000026608	Kctd3	0.310907	0.128045
ENSMUSG00000054428	Atpif1	-0.353608	0.128272
ENSMUSG00000029246	Ppat	-0.283945	0.128317
ENSMUSG00000022503	Nubp1	0.329562	0.12832
ENSMUSG00000040435	Ppp1r15a	-0.314946	0.128443
ENSMUSG00000040195	Nemp1	0.470302	0.128591
ENSMUSG00000031826	Usp10	-0.309287	0.12864
ENSMUSG00000071054	Safb	0.223209	0.128651
ENSMUSG00000031622	Sin3b	0.246463	0.129024
ENSMUSG00000038650	Rnh1	0.256067	0.129167
ENSMUSG00000069633	Pex11g	0.241706	0.12925
ENSMUSG00000072596	Ear2	-0.370015	0.129268
ENSMUSG00000033863	Klf9	0.253446	0.129491
ENSMUSG00000032633	Flcn	0.2848	0.129552
ENSMUSG00000026365	Cfh	-0.324696	0.12964
ENSMUSG00000042988	Notum	0.29053	0.129844
ENSMUSG00000005338	Cadm3	-0.540314	0.129881
ENSMUSG00000027184	Caprin1	-0.317568	0.129909
ENSMUSG00000029346	Srrd	0.448131	0.129944
ENSMUSG00000013846	St3gal1	-0.344461	0.129992
ENSMUSG00000063445	Nmral1	0.273879	0.130004
ENSMUSG00000113063	Gm34667	0.342811	0.130049
ENSMUSG00000028251	Tstd3	0.265784	0.130152
ENSMUSG00000041997	Tlk1	-0.36444	0.130195
ENSMUSG00000023707	Ogfod2	0.338872	0.13021
ENSMUSG00000078675	Mup16	-0.364305	0.130227
ENSMUSG00000023044	Csad	-0.370272	0.130315
ENSMUSG00000023075	Akirin1	-0.26761	0.130352
ENSMUSG00000055900	Tmem69	-0.471449	0.130438
ENSMUSG00000043336	Filip1l	-0.476102	0.130479
ENSMUSG00000033186	Mzt1	0.317605	0.13052
ENSMUSG00000069049	Eif2s3y	-0.246304	0.130599
ENSMUSG00000073830	Mup14	0.302023	0.130884
ENSMUSG00000008226	Scrn3	-0.247678	0.130926
ENSMUSG00000024132	Eci1	0.214315	0.131003
ENSMUSG00000091498	Mpc1-ps	-0.50065	0.131059
ENSMUSG00000063730	Hsd3b2	-0.345772	0.131265
ENSMUSG00000070394	Tmem256	0.419257	0.131289
ENSMUSG00000028470	Hint2	0.276507	0.131362
ENSMUSG00000046679	C87436	-0.369668	0.13144
ENSMUSG00000017831	Rab5a	-0.317244	0.131489
ENSMUSG00000028889	Yrdc	-0.342954	0.131545
ENSMUSG00000115338	Pnp	0.342113	0.131654
ENSMUSG00000078348	Sf3b5	0.365827	0.131982
ENSMUSG00000035845	Alg12	-0.415503	0.132064
ENSMUSG00000050697	Prkaa1	-0.302106	0.132116
ENSMUSG00000030759	Far1	0.467943	0.132238
ENSMUSG00000031349	Nsdhl	-0.339593	0.132631
ENSMUSG00000039178	Tbc1d19	-0.469065	0.132633
ENSMUSG00000030559	Rab38	0.516821	0.13278
ENSMUSG00000039167	Adgrl4	0.569324	0.132953
ENSMUSG00000003660	Snrnp200	0.249376	0.132964
ENSMUSG00000045551	Fpr1	-0.419742	0.133107
ENSMUSG00000001552	Jup	-0.261655	0.133167
ENSMUSG00000061979	Rcc1l	0.314298	0.133176
ENSMUSG00000036249	Rbm43	0.344168	0.133186
ENSMUSG00000037095	Lrg1	-0.265552	0.133386
ENSMUSG00000026810	Dpm2	-0.395136	0.133422
ENSMUSG00000056820	Tsnax	0.25009	0.133447
ENSMUSG00000105135	Gm43667	-0.401478	0.133469
ENSMUSG00000039759	Thap3	0.357727	0.133517
ENSMUSG00000022948	Setd4	0.438308	0.133572
ENSMUSG00000015305	Sash1	0.25577	0.133654
ENSMUSG00000026946	Nmi	0.292976	0.133654
ENSMUSG00000020196	Cabin1	-0.341757	0.133669
ENSMUSG00000060181	Slc35e3	-0.342798	0.133824
ENSMUSG00000032470	Mras	-0.442018	0.133883
ENSMUSG00000022570	Tsta3	0.296329	0.133952
ENSMUSG00000036676	Tmtc3	-0.533472	0.134032
ENSMUSG00000020810	Cygb	-0.450601	0.134042
ENSMUSG00000022216	Psme1	0.238829	0.134046
ENSMUSG00000029175	Slc35f6	-0.307568	0.134204
ENSMUSG00000033788	Dysf	-0.370495	0.134264
ENSMUSG00000026708	Cenpl	0.380361	0.134298
ENSMUSG00000029407	Uso1	-0.251547	0.134391
ENSMUSG00000019173	Rab5c	-0.238207	0.134391
ENSMUSG00000000184	Ccnd2	0.350383	0.134442
ENSMUSG00000025075	Habp2	-0.235787	0.134745
ENSMUSG00000089872	Rps6kc1	0.310198	0.134843
ENSMUSG00000027288	Zfp106	-0.229303	0.135111
ENSMUSG00000030470	Csrp3	0.267367	0.135167
ENSMUSG00000055302	Mrfap1	0.282524	0.135307
ENSMUSG00000031278	Acsl4	0.252779	0.135346
ENSMUSG00000045427	Hnrnph2	-0.282546	0.135426
ENSMUSG00000046031	Calhm6	0.364742	0.135869
ENSMUSG00000021794	Glud1	-0.221445	0.135931
ENSMUSG00000047804	Akap10	-0.391923	0.135933
ENSMUSG00000095742	NA	0.330852	0.13596
ENSMUSG00000024664	Fads3	0.407622	0.136096
ENSMUSG00000027823	Gmps	-0.218653	0.13642
ENSMUSG00000038525	Armc10	0.301639	0.136438
ENSMUSG00000042333	Tnfrsf14	-0.568981	0.136546
ENSMUSG00000026492	Tfb2m	-0.310297	0.136724
ENSMUSG00000024515	Smad4	0.310496	0.136729
ENSMUSG00000062101	Zfp119b	0.42857	0.136977
ENSMUSG00000014856	Tmem208	0.314844	0.136993
ENSMUSG00000022305	Lrp12	-0.508969	0.137013
ENSMUSG00000002129	Sf3a1	-0.288444	0.137055
ENSMUSG00000027796	Smad9	0.478611	0.137123
ENSMUSG00000024145	Pigf	-0.563602	0.137229
ENSMUSG00000031010	Usp9x	-0.408082	0.137244
ENSMUSG00000020526	Znhit3	0.390127	0.13725
ENSMUSG00000039632	Ccdc151	0.450511	0.137478
ENSMUSG00000037851	Iars	-0.340184	0.137499
ENSMUSG00000025651	Uqcrc1	0.231298	0.137916
ENSMUSG00000058709	Egln2	0.355915	0.138056
ENSMUSG00000039234	Sec24d	-0.346909	0.138116
ENSMUSG00000020142	Slc1a4	-0.372981	0.138127
ENSMUSG00000079179	Rab10os	0.357132	0.138226
ENSMUSG00000063696	Gm8730	0.609795	0.138453
ENSMUSG00000027742	Cog6	-0.259182	0.138521
ENSMUSG00000004565	Pnpla6	-0.296383	0.138563
ENSMUSG00000026315	Serpinb8	0.416452	0.138774
ENSMUSG00000031148	Gpkow	-0.317429	0.138815
ENSMUSG00000024242	Map4k3	-0.270897	0.139194
ENSMUSG00000028121	Bcar3	-0.312412	0.139194
ENSMUSG00000020776	Fbf1	0.37301	0.139196
ENSMUSG00000036661	Dennd3	-0.480413	0.139252
ENSMUSG00000021709	Erbin	-0.281808	0.139804
ENSMUSG00000004612	Nkg7	0.398632	0.139832
ENSMUSG00000022390	Zc3h7b	-0.278279	0.140023
ENSMUSG00000020612	Prkar1a	0.244989	0.140072
ENSMUSG00000056054	S100a8	0.344646	0.140166
ENSMUSG00000078674	Mup18	-0.603091	0.140201
ENSMUSG00000022881	Rfc4	0.468833	0.140254
ENSMUSG00000053929	Cyhr1	0.252117	0.140541
ENSMUSG00000001802	Lrp3	-0.296541	0.140552
ENSMUSG00000038764	Ptpn3	-0.233924	0.140564
ENSMUSG00000045287	Rtn4rl1	-0.340628	0.140655
ENSMUSG00000032525	Nktr	-0.421244	0.140758
ENSMUSG00000096546	Smlr1	0.308228	0.141025
ENSMUSG00000032370	Lactb	-0.213866	0.141025
ENSMUSG00000025860	Xiap	-0.346515	0.141057
ENSMUSG00000035215	Lsm7	0.318768	0.141105
ENSMUSG00000069874	Irgm2	0.267829	0.141275
ENSMUSG00000003380	Rabac1	0.2911	0.141364
ENSMUSG00000028312	Smc2	0.377426	0.141411
ENSMUSG00000075266	Cenpw	0.622601	0.141507
ENSMUSG00000044791	Setd2	-0.284777	0.141622
ENSMUSG00000031441	Atp11a	-0.296714	0.141697
ENSMUSG00000017802	Retreg3	-0.226177	0.14176
ENSMUSG00000053390	Zfp952	0.392178	0.141854
ENSMUSG00000052155	Acvr2a	-0.327884	0.142003
ENSMUSG00000046792	Zfp787	0.258832	0.142014
ENSMUSG00000054717	Hmgb2	0.379705	0.142046
ENSMUSG00000054648	Zfp869	0.280769	0.142382
ENSMUSG00000085404	Gm12909	0.425641	0.142426
ENSMUSG00000057933	Gsta2	0.431395	0.142432
ENSMUSG00000001666	Ddt	0.301665	0.142809
ENSMUSG00000033739	Fkbpl	0.349345	0.142843
ENSMUSG00000024824	Rad9a	-0.512472	0.142965
ENSMUSG00000059811	Atl2	-0.237086	0.143073
ENSMUSG00000040990	Sh3kbp1	-0.468165	0.14311
ENSMUSG00000023800	Tiam2	-0.309494	0.143219
ENSMUSG00000000555	Itga5	-0.270671	0.143348
ENSMUSG00000064373	Selenop	-0.223875	0.143407
ENSMUSG00000030763	Lcmt1	0.350483	0.14341
ENSMUSG00000020986	Sec23a	-0.270049	0.143538
ENSMUSG00000049957	Ccdc137	-0.411702	0.143618
ENSMUSG00000020477	Mrps24	0.297631	0.143658
ENSMUSG00000029617	Ccz1	0.245682	0.143724
ENSMUSG00000025473	Adam8	-0.404285	0.143786
ENSMUSG00000043067	Dpy19l1	-0.241288	0.143841
ENSMUSG00000024663	Rab3il1	-0.364598	0.144308
ENSMUSG00000025232	Hexa	0.255265	0.145137
ENSMUSG00000085793	Lin52	-0.335917	0.145267
ENSMUSG00000031703	Itfg1	-0.220857	0.145345
ENSMUSG00000026866	Kynu	-0.232165	0.145366
ENSMUSG00000031979	Cog2	-0.280667	0.14543
ENSMUSG00000052557	Gan	0.323735	0.145473
ENSMUSG00000022124	Fbxl3	0.273955	0.145538
ENSMUSG00000000171	Sdhd	0.26449	0.145713
ENSMUSG00000026223	Itm2c	0.303134	0.145717
ENSMUSG00000022604	Cep97	0.443583	0.145732
ENSMUSG00000034566	Atp5h	0.346546	0.145815
ENSMUSG00000031138	F9	-0.219135	0.145868
ENSMUSG00000042541	Sem1	0.317568	0.145902
ENSMUSG00000062901	Klhl24	0.254292	0.145934
ENSMUSG00000022772	Senp5	-0.2835	0.145974
ENSMUSG00000034379	Wdr5b	0.516992	0.146016
ENSMUSG00000063897	NA	0.320827	0.146233
ENSMUSG00000040723	Rcsd1	-0.355974	0.146319
ENSMUSG00000037740	Mrps26	0.304414	0.146333
ENSMUSG00000066232	Ipo7	-0.233122	0.146535
ENSMUSG00000049124	Gm8186	0.43683	0.146541
ENSMUSG00000092341	Malat1	-0.296752	0.146728
ENSMUSG00000005683	Cs	-0.215516	0.146759
ENSMUSG00000040220	Gas8	-0.474942	0.146767
ENSMUSG00000020010	Vnn3	0.263602	0.146771
ENSMUSG00000035863	Palm	0.401718	0.147006
ENSMUSG00000018362	Kpna2	-0.226575	0.147165
ENSMUSG00000044030	Irf2bp1	0.263901	0.147276
ENSMUSG00000006362	Cbfa2t3	0.426109	0.147435
ENSMUSG00000081534	Slc48a1	-0.251325	0.147652
ENSMUSG00000028343	Erp44	-0.206079	0.147662
ENSMUSG00000070644	Etnk2	-0.243844	0.147728
ENSMUSG00000046229	Scand1	0.361983	0.14782
ENSMUSG00000026335	Pam	-0.373154	0.147906
ENSMUSG00000070594	Gm4788	-0.33422	0.147977
ENSMUSG00000038357	Camp	0.381959	0.148085
ENSMUSG00000020290	Xpo1	0.260993	0.148134
ENSMUSG00000027133	Nop10	-0.281806	0.148475
ENSMUSG00000041881	Ndufa7	0.341318	0.148481
ENSMUSG00000021998	Lcp1	-0.221539	0.148506
ENSMUSG00000028494	Plin2	0.312573	0.148765
ENSMUSG00000025066	Sfr1	-0.212256	0.148785
ENSMUSG00000044339	Alkbh2	0.405107	0.148835
ENSMUSG00000048497	Mmgt2	-0.482114	0.14887
ENSMUSG00000042328	Hps4	0.334185	0.149007
ENSMUSG00000001018	Snapin	-0.300673	0.14911
ENSMUSG00000027165	B230118H07Rik	0.268076	0.149568
ENSMUSG00000039656	Rxrb	0.239851	0.149693
ENSMUSG00000040455	Usp45	-0.308065	0.149874
ENSMUSG00000026867	Gapvd1	-0.228917	0.150066
ENSMUSG00000030352	Tspan9	0.249125	0.150165
ENSMUSG00000004665	Cnn2	0.372781	0.150398
ENSMUSG00000090137	Uba52	0.452913	0.15041
ENSMUSG00000027404	Snrpb	0.361102	0.150521
ENSMUSG00000036655	Colec11	-0.248201	0.150641
ENSMUSG00000056899	Immp2l	0.276407	0.150757
ENSMUSG00000038188	Scarf1	0.329285	0.150796
ENSMUSG00000026771	Spopl	-0.378912	0.150953
ENSMUSG00000026295	Spp2	0.241117	0.15101
ENSMUSG00000027620	Rbm39	0.221489	0.151088
ENSMUSG00000029439	Sfswap	0.258687	0.151172
ENSMUSG00000039529	Atp8b1	-0.282169	0.151184
ENSMUSG00000016520	Lnx2	-0.335403	0.151294
ENSMUSG00000021550	2210016F16Rik	0.259058	0.151385
ENSMUSG00000004319	Clcn3	-0.299388	0.151863
ENSMUSG00000036985	Zdhhc9	-0.309136	0.151891
ENSMUSG00000030842	Lamtor1	0.257033	0.151959
ENSMUSG00000015396	Cd83	0.490289	0.151988
ENSMUSG00000050627	Gpd1l	-0.269232	0.152015
ENSMUSG00000048755	Mcat	0.284388	0.152284
ENSMUSG00000047459	Dynlrb1	-0.228993	0.152289
ENSMUSG00000015143	Actn1	-0.285737	0.152301
ENSMUSG00000027630	Tbl1xr1	-0.282584	0.152352
ENSMUSG00000042207	Kdm5b	0.295295	0.152413
ENSMUSG00000015224	Cyp2j9	-0.423284	0.152427
ENSMUSG00000050017	Pitpnb	-0.353385	0.152501
ENSMUSG00000090942	F830016B08Rik	-0.482437	0.15252
ENSMUSG00000033488	Cryzl2	0.305216	0.152627
ENSMUSG00000029634	Rnf6	0.243631	0.152642
ENSMUSG00000117485	Gm19696	0.270819	0.15289
ENSMUSG00000003970	Rpl8	0.31094	0.152957
ENSMUSG00000007039	Ddah2	0.618294	0.152979
ENSMUSG00000029469	Ift81	0.448402	0.15304
ENSMUSG00000037997	Parp11	0.283488	0.153264
ENSMUSG00000042115	Klhdc8a	0.458474	0.1533
ENSMUSG00000061825	Ces2c	0.318953	0.153323
ENSMUSG00000039801	Cplane1	0.425039	0.153414
ENSMUSG00000084830	Gm14539	0.530365	0.153425
ENSMUSG00000069456	Rdh16	-0.271672	0.153435
ENSMUSG00000004446	Bid	-0.279567	0.153568
ENSMUSG00000039640	Mrpl12	0.302459	0.153791
ENSMUSG00000055137	Sugct	-0.244831	0.153978
ENSMUSG00000035237	Lcat	-0.24164	0.154292
ENSMUSG00000107994	D830050J10Rik	0.499018	0.154339
ENSMUSG00000041058	Wwp1	-0.246107	0.154618
ENSMUSG00000090555	Gm8893	0.298117	0.154787
ENSMUSG00000005667	Mthfd2	-0.333564	0.154844
ENSMUSG00000041483	Zfp281	-0.295247	0.154869
ENSMUSG00000031840	Rab3a	-0.394512	0.155399
ENSMUSG00000027598	Itch	-0.222929	0.155675
ENSMUSG00000037029	Zfp146	-0.359976	0.155838
ENSMUSG00000049404	Rarres1	0.231922	0.155839
ENSMUSG00000105814	Mir703	0.780403	0.156072
ENSMUSG00000021461	Fancc	0.391112	0.156132
ENSMUSG00000021592	Arsk	-0.365589	0.156178
ENSMUSG00000061983	Rps12	0.386688	0.156348
ENSMUSG00000034993	Vat1	-0.26226	0.156377
ENSMUSG00000028051	Hcn3	0.358723	0.156397
ENSMUSG00000025736	Jmjd8	-0.424526	0.156443
ENSMUSG00000003585	Sec14l2	-0.246584	0.156467
ENSMUSG00000035392	Dennd1a	-0.296861	0.156519
ENSMUSG00000026880	Stom	-0.257684	0.157058
ENSMUSG00000024386	Proc	0.199679	0.157064
ENSMUSG00000063550	Nup98	-0.258897	0.157117
ENSMUSG00000028826	Maco1	-0.268059	0.157152
ENSMUSG00000052456	Asna1	-0.237524	0.157201
ENSMUSG00000005374	Tbl2	-0.250915	0.157208
ENSMUSG00000054757	Akr1c20	0.253287	0.157234
ENSMUSG00000041782	Lad1	-0.46112	0.157479
ENSMUSG00000007594	Hapln4	-0.356672	0.157709
ENSMUSG00000022552	Sharpin	-0.272687	0.157827
ENSMUSG00000055782	Abcd2	0.495242	0.157865
ENSMUSG00000026623	Lpgat1	-0.293162	0.157963
ENSMUSG00000037151	Lrrc20	-0.344031	0.158087
ENSMUSG00000034343	Ube2f	-0.240464	0.158254
ENSMUSG00000031311	Nono	-0.246033	0.15828
ENSMUSG00000036492	Rnf39	-0.494697	0.15828
ENSMUSG00000025196	Cpn1	-0.270013	0.158433
ENSMUSG00000040010	Slc7a5	-0.418794	0.158453
ENSMUSG00000047215	Rpl9	0.249959	0.158893
ENSMUSG00000031722	Hp	-0.26317	0.159034
ENSMUSG00000063704	Mapk15	0.291768	0.159059
ENSMUSG00000025555	Farp1	-0.358013	0.159374
ENSMUSG00000025270	Alas2	-0.260933	0.159506
ENSMUSG00000048277	Syngr2	-0.220293	0.159544
ENSMUSG00000025645	Ccdc51	0.257928	0.159618
ENSMUSG00000005779	Psmb4	0.298124	0.159954
ENSMUSG00000002345	Borcs8	-0.297412	0.160049
ENSMUSG00000068523	Gng5	-0.283655	0.16016
ENSMUSG00000087590	Epb41l4aos	0.427391	0.160163
ENSMUSG00000019373	Cops3	-0.270845	0.160314
ENSMUSG00000015243	Abca1	-0.258656	0.160333
ENSMUSG00000024050	Wiz	-0.462226	0.160476
ENSMUSG00000051735	Rinl	0.34924	0.160667
ENSMUSG00000046675	Tmem251	-0.303063	0.160708
ENSMUSG00000070372	Capza1	-0.348352	0.16072
ENSMUSG00000036104	Rab3gap1	-0.243587	0.160912
ENSMUSG00000027808	Serp1	-0.187565	0.161006
ENSMUSG00000054435	Gimap4	-0.399533	0.16113
ENSMUSG00000013646	Sh3bp5l	0.338871	0.161179
ENSMUSG00000032081	Apoc3	0.272464	0.16119
ENSMUSG00000023019	Gpd1	-0.222489	0.161247
ENSMUSG00000032562	Gnai2	-0.228375	0.161344
ENSMUSG00000079104	Prps1l3	-0.248961	0.161362
ENSMUSG00000027075	Slc43a1	0.289317	0.161592
ENSMUSG00000045382	Cxcr4	-0.524467	0.161634
ENSMUSG00000032310	Cyp1a2	-0.317585	0.161674
ENSMUSG00000005150	Wdr83	0.278114	0.16169
ENSMUSG00000027001	Dusp19	0.442627	0.161829
ENSMUSG00000079610	Ankrd39	0.481072	0.161844
ENSMUSG00000029821	Gsdme	-0.259445	0.16205
ENSMUSG00000022827	Rabl3	-0.239301	0.162094
ENSMUSG00000057440	Mpp7	0.355287	0.162228
ENSMUSG00000039515	Ptpa	0.308566	0.16243
ENSMUSG00000008958	Vps72	-0.244368	0.162462
ENSMUSG00000038538	Ubn2	0.260778	0.16255
ENSMUSG00000034485	Uaca	0.27236	0.162574
ENSMUSG00000021226	Acot2	0.563095	0.16265
ENSMUSG00000059263	Usp47	-0.289706	0.162935
ENSMUSG00000085175	Gm11423	0.464018	0.162977
ENSMUSG00000030168	Adipor2	-0.275551	0.163048
ENSMUSG00000003062	Stard3nl	0.303099	0.163407
ENSMUSG00000039148	Sart1	0.254307	0.163453
ENSMUSG00000020709	Adap2	-0.386676	0.163526
ENSMUSG00000042286	Stab1	-0.353001	0.163681
ENSMUSG00000021958	Pinx1	-0.486427	0.163729
ENSMUSG00000038079	Tmem237	0.396883	0.163854
ENSMUSG00000104649	Gm43712	0.538103	0.16393
ENSMUSG00000040413	Timd2	-0.194673	0.164218
ENSMUSG00000026761	Orc4	-0.281914	0.164713
ENSMUSG00000090862	Rps13	0.307171	0.164856
ENSMUSG00000041920	Slc16a6	-0.387452	0.164877
ENSMUSG00000073565	Prr16	-0.236027	0.164954
ENSMUSG00000028857	Tmem222	0.24548	0.165033
ENSMUSG00000008167	Fbxw9	0.261833	0.165247
ENSMUSG00000020321	Mdh1	0.228812	0.165503
ENSMUSG00000000303	Cdh1	-0.257263	0.165511
ENSMUSG00000054612	Mgmt	0.281058	0.165585
ENSMUSG00000041346	Wrap53	0.30089	0.165649
ENSMUSG00000006262	Mob1b	-0.22867	0.165657
ENSMUSG00000084319	Tpt1-ps3	-0.323215	0.165757
ENSMUSG00000091803	Cox16	0.391934	0.165819
ENSMUSG00000034345	Gtf2h5	0.300707	0.165969
ENSMUSG00000032185	Carm1	-0.54237	0.16597
ENSMUSG00000032423	Syncrip	-0.215998	0.16605
ENSMUSG00000002289	Angptl4	0.243403	0.166112
ENSMUSG00000083282	Ctsf	0.349591	0.166123
ENSMUSG00000030660	Pik3c2a	-0.39456	0.166161
ENSMUSG00000027671	Actl6a	-0.273199	0.166284
ENSMUSG00000058833	Rex1bd	0.30468	0.166395
ENSMUSG00000030871	Ears2	0.333616	0.166464
ENSMUSG00000026737	Pip4k2a	-0.337693	0.166506
ENSMUSG00000027203	Dut	0.327497	0.16664
ENSMUSG00000048833	Slc39a9	-0.256607	0.166898
ENSMUSG00000024084	Qpct	-0.379641	0.167004
ENSMUSG00000024346	Pfdn1	0.286408	0.167088
ENSMUSG00000025245	Lztfl1	-0.322448	0.167408
ENSMUSG00000063179	Pstk	0.303371	0.167548
ENSMUSG00000021687	Scamp1	0.246468	0.167566
ENSMUSG00000075602	Ly6a	0.24845	0.167724
ENSMUSG00000052812	Atad2b	-0.343838	0.168
ENSMUSG00000019818	Cd164	-0.254401	0.168133
ENSMUSG00000026584	Scyl3	-0.314931	0.168136
ENSMUSG00000019889	Ptprk	-0.231681	0.168316
ENSMUSG00000031818	Cox4i1	0.247579	0.168333
ENSMUSG00000003948	Mmd	-0.233161	0.168389
ENSMUSG00000062127	Cttnbp2nl	0.445793	0.168508
ENSMUSG00000019917	Sept10	0.273886	0.168576
ENSMUSG00000042406	Atf4	-0.233208	0.168891
ENSMUSG00000062949	Atp11c	-0.303878	0.169238
ENSMUSG00000028869	Gnl2	-0.326522	0.169309
ENSMUSG00000048546	Tob2	0.239242	0.169325
ENSMUSG00000046909	Tefm	0.296112	0.169332
ENSMUSG00000038215	Cep44	0.281059	0.169336
ENSMUSG00000040446	Rprd1a	0.380887	0.169511
ENSMUSG00000030382	Slc27a5	0.241246	0.169623
ENSMUSG00000040127	Sdr9c7	-0.313908	0.169671
ENSMUSG00000001506	Col1a1	0.818136	0.169714
ENSMUSG00000015597	Zfp318	-0.270985	0.16981
ENSMUSG00000040651	Tasor	0.316196	0.16983
ENSMUSG00000038930	Rccd1	-0.494549	0.170036
ENSMUSG00000057068	Fam47e	-0.271354	0.170232
ENSMUSG00000073002	Vamp5	0.39382	0.170282
ENSMUSG00000029467	Atp2a2	-0.353141	0.170719
ENSMUSG00000041859	Mcm3	0.343902	0.170886
ENSMUSG00000030096	Slc6a6	-0.331119	0.17097
ENSMUSG00000054191	Klf1	-0.409348	0.171049
ENSMUSG00000035478	Mbd3	0.2282	0.171175
ENSMUSG00000033530	Ttc7b	-0.391745	0.171235
ENSMUSG00000032513	Gorasp1	-0.316047	0.171263
ENSMUSG00000059775	Rps26-ps1	-0.497435	0.171352
ENSMUSG00000035242	Oaz1	0.289864	0.17173
ENSMUSG00000031488	Rab11fip1	-0.364281	0.171784
ENSMUSG00000068742	Cry2	-0.25886	0.171799
ENSMUSG00000028044	Cks1b	0.331082	0.171808
ENSMUSG00000025417	Pip4k2c	0.309688	0.172085
ENSMUSG00000020482	Ccdc117	0.248594	0.172113
ENSMUSG00000037254	Itih2	-0.242976	0.172139
ENSMUSG00000039043	Arpin	-0.305382	0.172284
ENSMUSG00000028838	Extl1	-0.393651	0.172304
ENSMUSG00000000295	Hddc2	0.530287	0.172422
ENSMUSG00000022136	Dnajc3	-0.190438	0.172459
ENSMUSG00000020078	Vps26a	-0.235576	0.172714
ENSMUSG00000020580	Rock2	-0.250084	0.172733
ENSMUSG00000027366	Sppl2a	-0.262537	0.172985
ENSMUSG00000024101	Washc1	0.237879	0.173086
ENSMUSG00000066682	Pilrb2	-0.438833	0.173181
ENSMUSG00000115049	Gm49172	-0.267103	0.173287
ENSMUSG00000047230	Cldn2	-0.323954	0.173313
ENSMUSG00000017210	Med24	-0.295752	0.173379
ENSMUSG00000020743	Mif4gd	-0.216457	0.173487
ENSMUSG00000051355	Commd1	0.400208	0.173533
ENSMUSG00000031701	Dnaja2	-0.194711	0.173769
ENSMUSG00000032058	Ppp2r1b	-0.288898	0.173789
ENSMUSG00000054770	Kctd18	0.398244	0.173858
ENSMUSG00000029761	Cald1	0.210851	0.173872
ENSMUSG00000038279	Nop2	-0.276816	0.174085
ENSMUSG00000031327	Chic1	-0.362772	0.174141
ENSMUSG00000040242	Fgfr1op2	-0.223304	0.174427
ENSMUSG00000004105	Angptl2	-0.370523	0.174578
ENSMUSG00000009621	Vav2	-0.238497	0.174618
ENSMUSG00000022214	Dcaf11	0.235664	0.174658
ENSMUSG00000034101	Ctnnd1	-0.242926	0.175079
ENSMUSG00000067928	Zfp760	0.3846	0.175365
ENSMUSG00000070493	Chchd2	0.324193	0.175671
ENSMUSG00000035027	Map2k2	0.243973	0.175693
ENSMUSG00000052520	Cyp2j5	-0.182757	0.175701
ENSMUSG00000022704	Qtrt2	-0.399762	0.175727
ENSMUSG00000061273	Mmgt1	-0.24087	0.175735
ENSMUSG00000038267	Slc22a23	-0.305708	0.175762
ENSMUSG00000047248	C2cd3	0.391881	0.175976
ENSMUSG00000024066	Xdh	-0.218802	0.176269
ENSMUSG00000035093	Secisbp2l	-0.269853	0.176281
ENSMUSG00000029090	Adgra3	-0.310315	0.176339
ENSMUSG00000096842	Gm10736	0.7097	0.176364
ENSMUSG00000035686	Thrsp	-0.339058	0.176405
ENSMUSG00000006906	Stambp	-0.257092	0.176546
ENSMUSG00000073988	Ttpa	-0.224027	0.176561
ENSMUSG00000090038	Gm16573	0.464529	0.176914
ENSMUSG00000022177	Haus4	0.280051	0.176917
ENSMUSG00000001054	Rmnd5b	-0.316541	0.176919
ENSMUSG00000074876	Spata5l1	0.519279	0.177091
ENSMUSG00000044734	Serpinb1a	0.385491	0.177098
ENSMUSG00000062753	AI413582	0.358338	0.177251
ENSMUSG00000091625	Lsm5	0.307929	0.17734
ENSMUSG00000015804	Med28	0.324734	0.177352
ENSMUSG00000026353	Ubxn4	-0.211546	0.177367
ENSMUSG00000020774	Aspa	0.331397	0.177368
ENSMUSG00000022897	Dyrk1a	-0.277851	0.177738
ENSMUSG00000026405	C4bp	-0.222936	0.17782
ENSMUSG00000033126	Ybey	0.372742	0.178196
ENSMUSG00000035769	Xylb	-0.298409	0.178538
ENSMUSG00000015671	Psma2	0.214221	0.178702
ENSMUSG00000027331	Knstrn	0.557842	0.178738
ENSMUSG00000030651	Art2b	0.400589	0.178797
ENSMUSG00000097187	Gm19426	0.456822	0.178972
ENSMUSG00000041958	Pigs	0.247119	0.179096
ENSMUSG00000032330	Cox7a2	0.259898	0.179368
ENSMUSG00000026074	Map4k4	0.310371	0.179389
ENSMUSG00000051154	Commd3	0.349878	0.179409
ENSMUSG00000074240	Cib3	-0.49763	0.179569
ENSMUSG00000052298	Cdc42se2	-0.278597	0.179755
ENSMUSG00000051671	Coa6	0.25131	0.179819
ENSMUSG00000040612	Ildr2	-0.29338	0.179897
ENSMUSG00000040158	Tax1bp3	-0.389415	0.179955
ENSMUSG00000057103	Nat8f1	0.234806	0.179959
ENSMUSG00000022353	Mtss1	-0.206236	0.180105
ENSMUSG00000028645	Slc2a1	-0.261014	0.180113
ENSMUSG00000030861	Acadsb	-0.199424	0.180176
ENSMUSG00000090258	Churc1	0.361168	0.180202
ENSMUSG00000036391	Sec24a	-0.356679	0.180255
ENSMUSG00000025287	Acot9	-0.347443	0.180505
ENSMUSG00000052605	Isoc2b	0.286082	0.180675
ENSMUSG00000019080	Mfsd3	0.280517	0.180872
ENSMUSG00000026281	Dtymk	0.230119	0.180873
ENSMUSG00000014245	Pigl	-0.462621	0.180982
ENSMUSG00000023089	Ndufa5	0.361538	0.181125
ENSMUSG00000090175	Ugt1a9	0.453679	0.181279
ENSMUSG00000032583	Mon1a	-0.301135	0.181341
ENSMUSG00000091144	Phf11c	-0.652732	0.181355
ENSMUSG00000028953	Abcf2	-0.278051	0.181461
ENSMUSG00000031479	Vps36	0.2123	0.181534
ENSMUSG00000024431	Nr3c1	-0.213806	0.181535
ENSMUSG00000004945	Tmem242	0.244807	0.181601
ENSMUSG00000032305	Fam219b	0.279337	0.181724
ENSMUSG00000025162	Csnk1d	0.217115	0.181829
ENSMUSG00000001416	Cct3	0.239807	0.181986
ENSMUSG00000025261	Huwe1	-0.301069	0.18199
ENSMUSG00000078440	Dohh	0.310812	0.182126
ENSMUSG00000020037	Rfx4	0.593385	0.182276
ENSMUSG00000050812	Ecpas	-0.207445	0.182478
ENSMUSG00000031986	Sprtn	-0.275786	0.182487
ENSMUSG00000060036	Rpl3	0.245232	0.182492
ENSMUSG00000039480	Nt5dc1	-0.2559	0.182932
ENSMUSG00000034640	Tiparp	-0.363924	0.182957
ENSMUSG00000032109	Nlrx1	0.274185	0.183004
ENSMUSG00000028124	Gclm	-0.254197	0.183013
ENSMUSG00000005897	Nr2c1	0.262929	0.183072
ENSMUSG00000032609	Klhdc8b	0.334005	0.183166
ENSMUSG00000044042	Fmn1	0.439299	0.183214
ENSMUSG00000000738	Spg7	0.229147	0.183337
ENSMUSG00000028614	Ndc1	0.299957	0.18334
ENSMUSG00000024014	Pim1	0.242209	0.183346
ENSMUSG00000006057	Atp5g1	0.198099	0.183352
ENSMUSG00000026374	Tsn	0.231409	0.183568
ENSMUSG00000091537	Tma7	0.291723	0.183624
ENSMUSG00000039568	Ubald1	-0.247542	0.183682
ENSMUSG00000041075	Fzd7	-0.295145	0.183819
ENSMUSG00000048440	Cyp4f16	0.307897	0.183909
ENSMUSG00000018604	Tbx3	-0.282196	0.184124
ENSMUSG00000039474	Wfs1	-0.280817	0.18443
ENSMUSG00000028654	Mycl	0.340236	0.184614
ENSMUSG00000026939	Tmem141	-0.304519	0.184632
ENSMUSG00000008384	Sertad1	0.454767	0.18474
ENSMUSG00000007872	Id3	0.368729	0.184768
ENSMUSG00000035399	Oser1	-0.34221	0.184789
ENSMUSG00000065954	Tacc1	-0.268008	0.185043
ENSMUSG00000029370	Rassf6	-0.315787	0.18512
ENSMUSG00000041762	Gpr155	-0.290059	0.185132
ENSMUSG00000031400	G6pdx	-0.285366	0.18521
ENSMUSG00000025512	Chid1	0.238057	0.185245
ENSMUSG00000020326	Ccng1	0.221557	0.185267
ENSMUSG00000000093	Tbx2	0.44237	0.185394
ENSMUSG00000021583	Erap1	-0.213461	0.185417
ENSMUSG00000021282	Eif5	-0.187791	0.185671
ENSMUSG00000044224	Dnajc21	-0.225437	0.185682
ENSMUSG00000039958	Etfbkmt	-0.214195	0.185803
ENSMUSG00000033831	Fgb	-0.194728	0.185941
ENSMUSG00000006005	Tpr	-0.22027	0.186024
ENSMUSG00000030527	Crtc3	0.260522	0.186223
ENSMUSG00000031167	Rbm3	-0.25798	0.186245
ENSMUSG00000032500	Dclk3	-0.321984	0.186256
ENSMUSG00000014329	Bicc1	0.399058	0.186345
ENSMUSG00000107383	Gm4366	0.414632	0.186464
ENSMUSG00000020532	Acaca	-0.276785	0.186484
ENSMUSG00000030177	Ccdc77	0.421786	0.1866
ENSMUSG00000006423	C330007P06Rik	-0.300819	0.186654
ENSMUSG00000025204	Ndufb8	0.320455	0.186695
ENSMUSG00000014633	Cmc2	0.340004	0.186879
ENSMUSG00000021115	Vrk1	-0.283349	0.186975
ENSMUSG00000031216	Stard8	-0.459177	0.186979
ENSMUSG00000040712	Camta2	-0.293276	0.187163
ENSMUSG00000063171	Rps4l	-0.302261	0.187416
ENSMUSG00000053286	Trmt1l	-0.306661	0.187471
ENSMUSG00000021540	Smad5	0.227226	0.187515
ENSMUSG00000074649	BC029722	-0.290949	0.187812
ENSMUSG00000036046	5031439G07Rik	0.237305	0.187842
ENSMUSG00000015943	Bola1	0.2885	0.187846
ENSMUSG00000035284	Vps13c	-0.381663	0.187909
ENSMUSG00000020537	Drg2	-0.214007	0.188247
ENSMUSG00000039953	Clstn1	0.369296	0.188325
ENSMUSG00000025790	Slco3a1	-0.335609	0.188418
ENSMUSG00000024045	Akap8	-0.297339	0.188421
ENSMUSG00000022507	1810013L24Rik	0.201712	0.188498
ENSMUSG00000038252	Ncapd2	0.337588	0.188585
ENSMUSG00000034998	Foxn2	-0.302735	0.188623
ENSMUSG00000028234	Rps20	0.290031	0.188651
ENSMUSG00000056035	Cyp3a11	-0.295916	0.188666
ENSMUSG00000070343	Gm10288	0.388873	0.188878
ENSMUSG00000025509	Pnpla2	0.195001	0.18903
ENSMUSG00000061544	Zfp229	0.40952	0.189082
ENSMUSG00000030742	Lat	0.532505	0.189571
ENSMUSG00000021900	Btd	-0.229006	0.189722
ENSMUSG00000022452	Smdt1	0.231079	0.189743
ENSMUSG00000041235	Chd7	0.283904	0.189813
ENSMUSG00000028559	Osbpl9	-0.178654	0.189831
ENSMUSG00000012296	Tjap1	0.348721	0.189903
ENSMUSG00000052698	Tln2	-0.361896	0.18995
ENSMUSG00000026579	F5	-0.298684	0.189986
ENSMUSG00000062963	Ufc1	0.272498	0.190053
ENSMUSG00000071281	Zfp65	0.325226	0.190206
ENSMUSG00000115980	Gm49437	-0.414992	0.190435
ENSMUSG00000032705	Exd2	-0.316361	0.190784
ENSMUSG00000039046	Usp6nl	0.253768	0.190787
ENSMUSG00000062981	Mrpl42	-0.22621	0.190809
ENSMUSG00000003746	Man1a	-0.237548	0.190845
ENSMUSG00000042473	Tbc1d8b	-0.245684	0.190935
ENSMUSG00000116995	Gm21926	-0.293709	0.190974
ENSMUSG00000032652	Crebl2	-0.212335	0.191009
ENSMUSG00000029106	Add1	0.237896	0.191106
ENSMUSG00000002910	Arrdc2	0.30977	0.191159
ENSMUSG00000026858	Miga2	-0.282352	0.191252
ENSMUSG00000035585	Tsen34	0.247164	0.191266
ENSMUSG00000019710	Mrpl24	0.2068	0.191494
ENSMUSG00000061904	Slc25a3	0.208369	0.191525
ENSMUSG00000017723	Wfdc2	-0.380051	0.191677
ENSMUSG00000028790	Khdrbs1	-0.212461	0.191711
ENSMUSG00000041736	Tspo	0.271276	0.19172
ENSMUSG00000007836	Hnrnpa0	0.235123	0.191751
ENSMUSG00000032324	Tspan3	0.376623	0.191815
ENSMUSG00000057594	Arl16	-0.329241	0.191869
ENSMUSG00000014776	Nol3	-0.392785	0.191927
ENSMUSG00000028221	Pip4p2	0.27465	0.191966
ENSMUSG00000021916	Glt8d1	-0.261077	0.192053
ENSMUSG00000035459	Stab2	-0.241473	0.192092
ENSMUSG00000063727	Tnfrsf11b	-0.455069	0.192107
ENSMUSG00000028344	Invs	-0.296888	0.192405
ENSMUSG00000022505	Emp2	0.270723	0.192459
ENSMUSG00000041241	Mul1	0.206977	0.192504
ENSMUSG00000033809	Alg3	-0.285429	0.192574
ENSMUSG00000049792	Bag5	0.25849	0.193102
ENSMUSG00000053644	Aldh7a1	0.191679	0.193173
ENSMUSG00000042476	Abcb4	-0.229184	0.193393
ENSMUSG00000039285	Azi2	-0.229359	0.19344
ENSMUSG00000055013	Agap1	-0.298529	0.193452
ENSMUSG00000024953	Prdx5	0.232602	0.193581
ENSMUSG00000098112	Bin2	-0.378127	0.193801
ENSMUSG00000069833	Ahnak	0.279053	0.193814
ENSMUSG00000094156	Sult2a7	-0.400611	0.194112
ENSMUSG00000061787	Rps17	0.23199	0.194131
ENSMUSG00000022945	Chaf1b	0.43857	0.194584
ENSMUSG00000020228	Helb	-0.277847	0.194903
ENSMUSG00000020280	Pus10	0.272612	0.195034
ENSMUSG00000089774	Slc5a3	-0.367263	0.19512
ENSMUSG00000059586	Nsmce2	-0.290415	0.195123
ENSMUSG00000025077	Dclre1a	-0.394442	0.195267
ENSMUSG00000053931	Cnn3	-0.197717	0.195305
ENSMUSG00000036854	Hspb6	-0.36185	0.195308
ENSMUSG00000038175	Mylip	-0.455647	0.195309
ENSMUSG00000059273	Zc3h4	0.262823	0.195332
ENSMUSG00000031429	Psmd10	0.322734	0.195564
ENSMUSG00000043931	Gimap7	0.476707	0.195628
ENSMUSG00000035559	Mpv17l2	0.263595	0.195764
ENSMUSG00000025889	Snca	-0.461906	0.195843
ENSMUSG00000035372	1810055G02Rik	-0.315015	0.195874
ENSMUSG00000050705	2310061I04Rik	-0.228319	0.196157
ENSMUSG00000026692	Fmo4	0.345959	0.196206
ENSMUSG00000039616	Mocos	0.255232	0.196262
ENSMUSG00000000686	Abhd15	-0.274521	0.196326
ENSMUSG00000052270	Fpr2	-0.331354	0.196388
ENSMUSG00000040752	Myh6	1.73842	0.196443
ENSMUSG00000029089	5730480H06Rik	-0.333093	0.196477
ENSMUSG00000010911	Apip	0.241994	0.196531
ENSMUSG00000031367	Ap1s2	-0.403326	0.196687
ENSMUSG00000017344	Vtn	-0.221915	0.196794
ENSMUSG00000070953	Rabepk	-0.247882	0.196826
ENSMUSG00000031158	Timm17b	0.221966	0.196875
ENSMUSG00000003526	Prodh	-0.276807	0.196886
ENSMUSG00000096215	Smim22	0.326912	0.19696
ENSMUSG00000031090	Nadsyn1	0.21769	0.196985
ENSMUSG00000060063	Alox5ap	-0.488697	0.197001
ENSMUSG00000031292	Cdkl5	-0.417739	0.197141
ENSMUSG00000020590	Snx13	-0.254331	0.197515
ENSMUSG00000046329	Slc25a23	-0.332013	0.197623
ENSMUSG00000026304	Rab17	0.325025	0.197742
ENSMUSG00000053483	Usp21	-0.23335	0.19776
ENSMUSG00000025135	Anapc11	0.320838	0.19789
ENSMUSG00000034487	Poglut3	-0.280967	0.198207
ENSMUSG00000029833	Trim24	0.260184	0.198315
ENSMUSG00000000282	Mnt	0.302822	0.198362
ENSMUSG00000006299	Aamp	0.281244	0.198451
ENSMUSG00000027762	Sucnr1	0.231657	0.198543
ENSMUSG00000032512	Wdr48	-0.311096	0.198661
ENSMUSG00000027206	Cops2	-0.188939	0.198672
ENSMUSG00000026632	Tatdn3	0.351869	0.198681
ENSMUSG00000021413	Prpf4b	-0.311019	0.198698
ENSMUSG00000024074	Crim1	-0.293271	0.198783
ENSMUSG00000032998	Foxj3	0.279999	0.198862
ENSMUSG00000045954	Cavin2	0.414604	0.198865
ENSMUSG00000032333	Stoml1	0.326964	0.198897
ENSMUSG00000034220	Gpc1	0.302085	0.199071
ENSMUSG00000020250	Txnrd1	-0.257903	0.199221
ENSMUSG00000038369	Ncoa6	-0.254867	0.199354
ENSMUSG00000025823	Pdia4	-0.244101	0.199357
ENSMUSG00000029319	Coq2	0.215039	0.199365
ENSMUSG00000008683	Rps15a	0.26653	0.199397
ENSMUSG00000041147	Brca2	-0.439507	0.199609
ENSMUSG00000052331	Ankrd44	0.402556	0.199916
ENSMUSG00000021326	Trim27	-0.222277	0.199975
ENSMUSG00000026869	Psmd5	-0.215094	0.200044
ENSMUSG00000002107	Celf2	-0.231073	0.200142
ENSMUSG00000044285	Gm1821	-0.550376	0.200185
ENSMUSG00000029173	Sepsecs	-0.204358	0.200276
ENSMUSG00000060600	Eno3	0.3705	0.200496
ENSMUSG00000005510	Ndufs3	0.222553	0.200655
ENSMUSG00000013593	Ndufs2	0.208712	0.20073
ENSMUSG00000051682	Treml4	-0.262568	0.200882
ENSMUSG00000096472	Cdkn2d	0.341422	0.200967
ENSMUSG00000039781	Cep131	-0.297503	0.201013
ENSMUSG00000033862	Cdk10	0.295584	0.201026
ENSMUSG00000030725	Lipt2	-0.342583	0.201149
ENSMUSG00000019370	Calm3	0.250804	0.201296
ENSMUSG00000045095	Magi1	-0.235797	0.201341
ENSMUSG00000006050	Sra1	-0.195793	0.201371
ENSMUSG00000074264	Amy1	0.183795	0.201461
ENSMUSG00000002980	Bcam	0.481353	0.201665
ENSMUSG00000035941	Ibtk	0.237358	0.20174
ENSMUSG00000015672	Mrpl32	-0.227457	0.20183
ENSMUSG00000038774	Ascc3	-0.225088	0.202009
ENSMUSG00000035877	Zhx3	0.210018	0.202159
ENSMUSG00000034795	Ccdc122	-0.285874	0.202199
ENSMUSG00000032202	Rab27a	-0.395095	0.202251
ENSMUSG00000030748	Il4ra	0.217734	0.202375
ENSMUSG00000095432	Zfp748	0.36302	0.202527
ENSMUSG00000015488	Cacfd1	0.224054	0.202583
ENSMUSG00000003949	Hlf	-0.267786	0.202597
ENSMUSG00000030909	Anks4b	-0.231727	0.202741
ENSMUSG00000021033	Gstz1	-0.208736	0.202742
ENSMUSG00000022195	6030458C11Rik	-0.233539	0.202913
ENSMUSG00000063268	Parp10	0.228422	0.203002
ENSMUSG00000026229	Psmd1	-0.234882	0.203073
ENSMUSG00000030124	Lag3	0.427141	0.203119
ENSMUSG00000025925	Terf1	-0.275116	0.203133
ENSMUSG00000002059	Rab34	0.312592	0.203139
ENSMUSG00000020844	Nxn	0.584404	0.20343
ENSMUSG00000062519	Zfp398	-0.409623	0.203502
ENSMUSG00000024926	Kat5	-0.321061	0.203756
ENSMUSG00000040018	Cox15	-0.35989	0.203892
ENSMUSG00000028796	Phc2	0.227632	0.204126
ENSMUSG00000003308	Keap1	-0.203429	0.204137
ENSMUSG00000027428	Rbbp9	-0.2323	0.204213
ENSMUSG00000023030	Slc11a2	-0.289224	0.204249
ENSMUSG00000006763	Saal1	0.305534	0.204298
ENSMUSG00000027673	Ndufb5	0.294006	0.204581
ENSMUSG00000094786	Gm14403	-0.358017	0.20459
ENSMUSG00000034848	Ttc21b	-0.366029	0.20465
ENSMUSG00000090083	Rnf8	0.378497	0.204667
ENSMUSG00000036898	Zfp157	0.404543	0.20469
ENSMUSG00000071014	Ndufb6	0.258323	0.204984
ENSMUSG00000025508	Rplp2	0.318647	0.205111
ENSMUSG00000043432	Leng9	0.282074	0.205118
ENSMUSG00000030691	Fchsd2	0.301924	0.205182
ENSMUSG00000030208	Emp1	0.515848	0.20549
ENSMUSG00000031848	Lsm4	0.274356	0.205838
ENSMUSG00000030982	Vps35l	-0.213494	0.205879
ENSMUSG00000032724	Abtb2	0.335706	0.206043
ENSMUSG00000038975	Rabggtb	0.212735	0.206044
ENSMUSG00000028367	Txn1	0.266349	0.206062
ENSMUSG00000005102	Eif2ak4	-0.323073	0.206116
ENSMUSG00000027286	Lrrc57	-0.262138	0.20612
ENSMUSG00000022218	Tgm1	-0.348798	0.206156
ENSMUSG00000038412	Higd1a	0.24267	0.206272
ENSMUSG00000038335	Tsr1	0.364942	0.206325
ENSMUSG00000029372	Ppbp	-0.462691	0.206344
ENSMUSG00000022361	Zhx1	-0.223882	0.206431
ENSMUSG00000045691	Thtpa	0.438456	0.206497
ENSMUSG00000045252	Zfp574	0.264119	0.206696
ENSMUSG00000031207	Msn	-0.213541	0.206739
ENSMUSG00000026078	Pdcl3	0.218783	0.206745
ENSMUSG00000020440	Arf5	0.213734	0.206761
ENSMUSG00000027652	Ralgapb	-0.295458	0.206777
ENSMUSG00000042460	C1galt1	-0.21844	0.206881
ENSMUSG00000031627	Irf2	-0.365553	0.206891
ENSMUSG00000032594	Ip6k1	0.183964	0.206919
ENSMUSG00000073139	Tmem185a	-0.256288	0.206955
ENSMUSG00000093661	Eif4e3	0.227387	0.206959
ENSMUSG00000031779	Ccl22	0.523043	0.207159
ENSMUSG00000026581	Sell	-0.328564	0.2072
ENSMUSG00000024911	Fibp	0.246261	0.207262
ENSMUSG00000030347	D6Wsu163e	-0.302901	0.207362
ENSMUSG00000042851	Zc3h6	0.424952	0.207446
ENSMUSG00000024030	Abcg1	-0.253429	0.20747
ENSMUSG00000025364	Pa2g4	-0.219078	0.207816
ENSMUSG00000051510	Mafg	0.220847	0.207921
ENSMUSG00000034158	Lrrc58	-0.227943	0.208092
ENSMUSG00000004561	Mettl17	-0.231687	0.208231
ENSMUSG00000037921	Ddx60	0.302179	0.208373
ENSMUSG00000039771	Polr2j	-0.267265	0.208379
ENSMUSG00000004054	Map3k11	0.19296	0.208634
ENSMUSG00000035498	Cdcp1	-0.423005	0.208654
ENSMUSG00000037234	Hook3	-0.280427	0.208662
ENSMUSG00000046519	Golph3l	-0.321723	0.208686
ENSMUSG00000009013	Dynll1	-0.206111	0.208773
ENSMUSG00000034793	G6pc3	-0.278783	0.208824
ENSMUSG00000021131	Erh	0.211155	0.209
ENSMUSG00000027357	Crls1	-0.19092	0.209071
ENSMUSG00000029759	Pon3	-0.193605	0.20908
ENSMUSG00000014668	Chfr	0.227136	0.209136
ENSMUSG00000051223	Bzw1	-0.198035	0.209195
ENSMUSG00000040888	Gfer	0.268147	0.209237
ENSMUSG00000014778	Fhod1	-0.328492	0.209249
ENSMUSG00000073481	Marc2	0.241635	0.209366
ENSMUSG00000066687	Zbtb16	0.383672	0.209484
ENSMUSG00000047496	Rnf152	0.254974	0.209593
ENSMUSG00000025209	Twnk	0.251983	0.209644
ENSMUSG00000002763	Pex6	0.280087	0.209737
ENSMUSG00000034667	Xpot	-0.236078	0.209804
ENSMUSG00000022358	Fbxo32	0.398859	0.209842
ENSMUSG00000025278	Flnb	-0.233816	0.209902
ENSMUSG00000037053	Azgp1	-0.187681	0.209937
ENSMUSG00000030583	Sipa1l3	-0.370821	0.209971
ENSMUSG00000102070	Gm28661	-0.422186	0.21002
ENSMUSG00000060073	Psma3	0.279755	0.210268
ENSMUSG00000029440	Psmd9	0.281725	0.210324
ENSMUSG00000052707	Tnrc6a	0.247702	0.210374
ENSMUSG00000020910	Adprm	0.219623	0.210795
ENSMUSG00000021819	Zswim8	-0.314397	0.210835
ENSMUSG00000033819	Ppp1r16a	0.232913	0.210859
ENSMUSG00000038876	Rnf146	-0.407446	0.211067
ENSMUSG00000038827	Abitram	-0.416124	0.211335
ENSMUSG00000059447	Hadhb	0.224222	0.211421
ENSMUSG00000027787	Nmd3	-0.215999	0.211456
ENSMUSG00000064302	Clasp1	-0.359307	0.211484
ENSMUSG00000016024	Lbp	-0.206823	0.211519
ENSMUSG00000025236	Adpgk	-0.256046	0.211534
ENSMUSG00000046753	Ccdc66	-0.531041	0.211722
ENSMUSG00000027810	Eif2a	-0.227597	0.211765
ENSMUSG00000024925	Rnaseh2c	0.226954	0.211771
ENSMUSG00000048521	Cxcr6	0.453249	0.211822
ENSMUSG00000040146	Rgl3	-0.222547	0.211845
ENSMUSG00000112796	Gm40770	0.299567	0.211851
ENSMUSG00000092008	Cyp2c69	1.26693	0.212365
ENSMUSG00000024290	Rock1	-0.195151	0.212409
ENSMUSG00000018927	Ccl6	-0.310747	0.212661
ENSMUSG00000039680	Mrps6	0.291012	0.212698
ENSMUSG00000022629	Kif21a	0.217129	0.212769
ENSMUSG00000076437	Selenoh	0.35323	0.212801
ENSMUSG00000023026	Dip2b	-0.288371	0.212971
ENSMUSG00000029202	Pds5a	-0.209237	0.21298
ENSMUSG00000075389	2810410L24Rik	0.394265	0.213052
ENSMUSG00000056413	Adap1	0.373098	0.213131
ENSMUSG00000052137	Rbm12b2	0.311077	0.2133
ENSMUSG00000024072	Yipf4	0.228216	0.213315
ENSMUSG00000029730	Mcm7	0.270124	0.213324
ENSMUSG00000053617	Sh3pxd2a	-0.226349	0.213375
ENSMUSG00000015966	Il17rb	0.278561	0.213447
ENSMUSG00000060459	Kng2	-0.207269	0.213507
ENSMUSG00000034917	Tjp3	-0.252579	0.213585
ENSMUSG00000021244	Ylpm1	0.223089	0.213728
[truncated: 8,932 more rows]
